# Supplementary material for: Viral metagenomics of aphids present in bean and maize plots on mixed-use farms in Kenya reveals the presence of three dicistroviruses including a novel Big Sioux River virus-like dicistrovirus
Source: Virol J. 2017 Oct 2;14:188. doi: 10.1186/s12985-017-0854-x (PMC5625602; doi:10.1186/s12985-017-0854-x)
Supplement: Supplementary file 1 — Metadata for aphid and maize sampling sites. (XLSX 13 kb) [file 12985_2017_854_MOESM1_ESM.xlsx]

## Sheet: Aphid samples
Additional File 1 Table S1 Metadata for aphid and maize sampling sites.
Samples	LOCATION	Date	Altitude (meters above sea level)	County	GPS coordinates		Notes about the sampling area and sampling strategy
Pools					lattiute	Longitude
P1	Katumani bean research station	2014-11-17	1587	Machakos	1° 34'95''S	37° 14'503''E	Black coloured aphids collected from pod of 'KAD 03 'sugar type' bean'. Plenty of whiteflies on beans but almost no aphids
P2	Mukuyuni- Kaiti	2014-11-17	1276	Makueni	1° 44'219''S	37° 24'711''E	collected from cowpea suspected to be A.craccivora or A. fabae
P3	Mukuyuni- Kaiti	2014-11-17	1276	Makueni	1° 44'219''S	37° 24'711''E	collected from cowpea suspected to be A.craccivora or A. fabae
P4	Oloirien Plot A	2014-11-19	1886	Kajiado	1° 32'454''S	36° 44'573''E	10x10 plot with mixed varieties of bean, maize, garden peas and amaranth. Amaranth have black aphids and show signs of infection
P5	Oloirien Plot B	2014-11-19	1886	Kajiado	1° 32'454''S	36° 44'573''E	10x10 plot with mixed varieties of bean, maize, garden peas and amaranth. Amaranth have black aphids and show signs of infection
P6	Oloirien plot C	2014-11-19	1886	Kajiado	1° 32'831''S	36° 44'926''E	10x10 plot sorrounded by pasture land. Was virgin land and this is the first crop of bean to be planted there.
P7	Ndeia Plot A	2014-11-18	2240	Kiambu	1° 7'78''S	36° 31'198''E	10x10 plot of bean co-cultivated with potato. Abundant aphids and whiteflies. 5 traps set up within the plot at the four corners and at the center. Beehive in the viscinity
P8	Ndeia Plot B	2014-11-18	2240	Kiambu	1° 7'78''S	36° 31'198''E	10x10 plot of bean co-cultivated with potato. Abundant aphids and whiteflies. 5 traps set up within the plot at the four corners and at the center. Beehive in the viscinity
P9	Ndeia Plot C	2014-11-18	2240	Kiambu	1° 7'768''S	36° 36'156''E	8x8 triangular plot with beans, potatoes, spring onions, amaranth and bordered with orange trees and maize beans potatoes mix across a 1 meter path. Three traps set up at the corners
Individual aphids
S16	Ndeia (plot A)	2014-11-18	2240	Kiambu	1° 7'78''S	36° 31'198''E
S17	Ndeia (plot A)	2014-11-18	2240	Kiambu	1° 7'78''S	36° 31'198''E
S18	Ndeia (plot A)	2014-11-18	2240	Kiambu	1° 7'78''S	36° 31'198''E
S19	Ndeia (plot A)	2014-11-18	2240	Kiambu	1° 7'78''S	36° 31'198''E
S20	Ndeia (plot A)	2014-11-18	2240	Kiambu	1° 7'78''S	36° 31'198''E
S21	Ndeia (plot A)	2014-11-18	2240	Kiambu	1° 7'78''S	36° 31'198''E
S24	Ndeia (Plot B)	2014-11-18	2240	Kiambu	1° 7'78''S	36° 31'198''E
S28	Ndeia (Plot B)	2014-11-18	2240	Kiambu	1° 7'78''S	36° 31'198''E
S30	Ndeia (Plot B)	2014-11-18	2240	Kiambu	1° 7'78''S	36° 31'198''E
S32	Ndeia (Plot B)	2014-11-18	2240	Kiambu	1° 7'78''S	36° 31'198''E
S33	Ndeia (Plot B)	2014-11-18	2240	Kiambu	1° 7'78''S	36° 31'198''E
S35	Ndeia (Plot C)	2014-11-18	2240	Kiambu	1° 7'768''S	36° 36'156''E
S36	Ndeia (Plot C)	2014-11-18	2240	Kiambu	1° 7'768''S	36° 36'156''E
S37	Ndeia (Plot C)	2014-11-18	2240	Kiambu	1° 7'768''S	36° 36'156''E
S39	Ndeia (Plot C)	2014-11-18	2240	Kiambu	1° 7'768''S	36° 36'156''E
S42	Ndeia (Plot C)	2014-11-18	2240	Kiambu	1° 7'768''S	36° 36'156''E
S45	Ndeia (Plot C)	2014-11-18	2240	Kiambu	1° 7'768''S	36° 36'156''E

## Sheet: Maize samples
Farm	Date	Altitude (m)	County	GPS	Farm Type	Notes
T1 F1	2014-06-08	1912	Nakuru	S00.26013, E036.10894	Mixed	Irrigation, chickens, cows, maize, beans, horticultural crops (e.g. spinach, kale), napier grass (fodder). Slight slope. Appears to be some healthy plants
T1 F2	2014-06-08	2086	Nakuru	S00.14220,E036.15197	Mixed	Rain fed, maize, beans, weeds in maize. Slight slope. Appears to be some healthy plants
T1 F3	2014-07-08	1022	Baringo	N00.47682,E036.00126	Arable	Irrigation from local stream widely used for irrigation, borders of banana, cowpea and cassava. Flat, contracted by Kenya Seed to produce seed. Nearby seed production farms were even more heavily infected.
T1 F4	2014-07-08	1005	Baringo	N00.42220,E036.02340	Arable	Irrigation, a few weeds in crop. Flat in semi-arid area
T1 F5	2014-07-08	1023	Baringo	N00.56921,E036.02738	Arable	Irrigation from Baringo lake, 1st year of incidence and irrigation, semi arid, cactus fences, maize farming in the area fairly isolated as land around the lake is the only place wet enough to grow maize
T1 F6	2014-08-08	1985	Nakuru	S00.51694,E036.35528	Arable	Irrigation, heavily stressed crop (lack of water and probably pH), maize monocrop, bell peppers, tomato. Hard to tell if any plants healthy
T1 F7	2014-08-08	1908	Nakuru	S00.63207,E036.36880	Arable	Trial to test effects of different management techniques on infection spread (separate word document with critique). Sampled from failed intercropping plot (614) with no weeds. Large commercial arable farm with sprinkler arms (used on maize). Maize, cabbage, runner beans, french beans, lucerne (fodder)
T1 F8	2014-08-08	2155	Nakuru	S00.76900,E036.49356	Arable	Check photos for irrigation and other crops
T2 F1	2014-08-13	1185	Machakos	S01.24126,E037.46943	Arable	Flood irrigation, intercropping of maize and french beans, bananas bordering
T2 F2	2014-08-14	442	Kitui	S00.25737,E038.14224	Arable	Flood irrigation, monocropping maize, also grow cowpeas, pigeon peas, other grasses, disease was very serious in one plot near to river, had different symptoms to normal (greyer appearance), neighbouring plots had about 10-20% incidence, plots higher up gradient (this was at bottom of slope) seemed not to have the disease (or low incidence). Appears to be some healthy plants. Scheme set up by red…
T2 F3	2014-08-14	438	Kitui	S00.23936,E038.16714	Arable	Flood irrigation, monocropping maize, also grow cowpeas, pigeon peas, tomatoes, disease incidence was high at one point in the middle of the slope, neighbouring plots had some infection, plots by river appeared clean. Nearby plots had different symptoms (splotch). Appears to be some healthy plants. Scheme set up by red cross, they now provide the seed.
T2 F4	2014-08-14	419	Kitui	S00.21219,E038.17381	Arable	Flood irrigation, monocropping maize with weeds (nut grass), also grow tomatoes, disease incidence was high at one point in the middle of the slope, neighbouring plots had some infection, plots by river appeared clean. Nearby plots had different symptoms (splotch). Appears to be some healthy plants. Scheme set up by red cross, they now provide the seed.
T2 F5	2014-08-15	1284	Machakos	S01.15649,E037.43277	Arable	Flood irrigation, monocropping maize, broad-leaved weeds
