# Supplementary material for: Viral metagenomics of aphids present in bean and maize plots on mixed-use farms in Kenya reveals the presence of three dicistroviruses including a novel Big Sioux River virus-like dicistrovirus
Source: Virol J. 2017 Oct 2;14:188. doi: 10.1186/s12985-017-0854-x (PMC5625602; doi:10.1186/s12985-017-0854-x)
Supplement: Supplementary file 2 — RhPV sequences from maize samples. (TXT 7kb)) [file 12985_2017_854_MOESM2_ESM.txt]

Additional File 2 Text file 1 RhPV sequences from maize samples.

>T2F3S4_length=6816
GGATTGACATAGTTGCGTGGTTTAGTAATTAGACTATTATTATTATACGGTTTGATATTT
GATATTCATTTATTAACAATTTCCAGGGCCTATTAGACCGGTATTAACGGATTGACATAG
TTGCGTGGTTTGTTAATTAGACTAATGATGTCAAACATCGATTTCAGAGTAGATGCGGTG
TTGCGCTTATCAGATTACTAGAAATTTCCAGGGCTTGGTAGACCGGTATTAACGGATTGA
CCCAATTACGTGGTTTTCTAATTAGACTATCTTAAGCGTCACAGTCCAAACCTAAGTCTT
CACATTCCATATTCTTAATAGCAAGAAGCGTTGAATACCTTGTATCAGGCACAAACAACT
CTCCAGGAATTAAATTAGTAACGCGAAGACCTAAATCTGTTATTTTATTACGATATTGCA
AATCGATATGTTCTGGATGTAAAGCTAGCTCACGTAAACACGCTTTCAGTGTATCGCGCG
CCACTATTATAGCAGAACTTTTACCGATTTTATACCAATTCGTAGAATCTAAAATAACTG
TGAGGTCCAACGGTGCGGTGTACTCTTGGATAAGTGTATTATAATGAAAGGCACGTTTAA
GAAAGTTAACTTCTTTAAGTGTCCTAGATTTAATACACTCACCCGTTTTGGCTTCATCTG
TCATGGTCATATCTAGGTGCGCGCTCATAGCTTGTGTTATTGTTATCTGATTGAATTTCT
CCAATACATCTGCTCGGATATTCATTACGAAGTCATCTCCATAAAAAACACTCGAGGTGT
GTTCAAAAAACTCTTTAACATTTTGCTTGAGCGGGTCATCTATTATATGGTACCAACAAT
AGACTAATGCCATTAAGTTGACAATTGAATTCAAAGGTGCAGTGACCGGACATCCAGAGG
GTATACCGTTGCGAACATAATACATAAGTGAACCTTGTTTAAAATTCATAATATGTAAAT
GGTGCACACATTCATAATATAATCGGCGCAAATACATAAGAAATTCTAATTTTCCTAATG
TATTGCCTCCAACAATATTACGTTTATGGGCTTCAACGTATTCCCAATGAACGTCGTACC
AATCTGCCATGATTTCAGTTGCCGCATAGACTAGTTGGGCGGGTAATGAACCATCAAAAT
TAGAATAATCTCCGGCTATAACATGTTGTCCCTTTGATGACAATTTTTGTGCTATCGCGC
TCCATTCACATGAGAACGGATTAACACCTACACAAATCGTATTTCTAATACGCATCCGTG
ATAGATGAGCAACAAAAGGGGCACACACTTTCCGCAGAGCTATTGCATAATGCATTGGCG
CTGCTGAAAATAAACGCGTTTTACCAGCGTTTGCTTTAGCCACAGGTATCTTCTGATCTT
TCAAAGTATCGGTCCATACAACTTCAGGTCTAACTCCATTGAGTATAGATAATTCCAATT
CTTCAACTTCTTGTCGTAATGCCATCGCGTGTGGTCCAGTAAGGTCGTATTCCATACTGT
CTCCAAACCACAACGTTTTTCCTTTTTTCCCATTTCTTCTTGTAGAAAAAGGGAATCCAG
GTGCTGTATTACGATCTAACGAATTGATGAATGGGTCACCATCTATACCTAATATCGCTT
GATCGAAAGTTAACGGATATTTATAGTATTCAGGTTCGTATTCATGTGATTGATAATAAA
TAGGTTTTAAACCATCTCTAATATCATCTACTATTTTCTGATTAATAACTGGACGCGGTT
TTCCATATTTTTTCCGTTGCAATACACGAGGATCCACTGTAACACCTCTAAATTTAAAGG
GTCCAAGCGGTCCTGGTTTGTTCGGGGACTCTATAAGTTCACCATGAATAGGAGACCGTT
TAATAGCGGTCTGCATAGTTGTGCCTATAGATATTCCTGGCAAATATTTGTGTAATACAA
ATGCTCCACTCTCTTCTAACACATCCATTTCGACGGTTAGTTCAGAGGATGGGTACGCGT
ATTGAGCTATGCTCGGCATTTTCTTCAATGATTCTTCTATCATTTGCTTGGTTATCGCGG
AAGAATTGCCTTTACATAACCCTTCTACACCGGACACATGTATTCCGACTATCTTACCTT
GTATGCACGTGTTGGCAACACAAAGAGCTGCTCCACAATCACCAGCGCGGGTTGGCGCAG
TGTATGTGTAGAAATCTCTATTGCGTACCACTTCCATACACCCAGGAACAGACATAACGT
CCACTTCATCACGTTCTGACACACCGATAGCACTAATGCAAACTCTAGATTTTTCTGTTT
CAGAATTAGCAAAATAGTACTTGGCAAGTATGCCAGGACACGACGGAACTAGGGGGTAAT
TTTGAATATCCACAAAATGATTAACTATATTTTTAAAACTATTAACCGTAACTGGGAAGG
CTACAAGCATGGCATCTTTTCCTTGGATGCGCACGAATGTATCAAACACAGAGACGGGTA
TTTTTGAACCAATTAATTGACGCGAATATAAATTCACGGATGAATAATTTCGTTCTTCTA
TAGCAACTTTATAATGATAGGGCATTAGGGCAACTTGGCCGCACACAAAAATTATGTGTC
CAATGTTGGCTTCTTTGCCGTCATTCTTGTTGGCTGTCATATATACCGTATTGGGATATA
CAACATGGTTGACTATAGTTTCAACGGATTTATCCATCTCTGGCATGGCTCGTTGTTCGT
CTATTATAATATTGTTAGTTACTTTGTCGATATGGGCGCTCTCTTTCGCGGAGCTCACGC
TACGGATGTCGTCTGTAGTAATGTCAGTTTGGTATTTAACGCGAGGCAATACTTTGCGCA
ATCTCATGTTGGTGTCATCATCATGAGATTGGTAACGTATTGCCACCTTACGTATCGTTT
GCGGTTTAACGTCTCCTTCGTATTCCTGAGATTGAAGAGTATTCAGCAGTTGTTCATAAT
CTGCTGTTCTTTCGAAATCTCTTACGTCTGCGGATAGTTTAACGCTTAGTCTTCGTAAGT
AGGGGTTTAAAATTGGTGTTGGTTCCAAGGTGCCACAATGTTTTATAAGTGCTAGTAACT
CGATCATATCAAATCCTTGTGATAGACGAGCACATACACAGACACATGGCATCTCATAAA
CTTTAATAACATTTTCAAACTTTTCAGCGAGAGAATCATCACAACAAGCATCACAATTTG
CGCAGTCACAACTACACAATTGATCAATTATTGACAACAACTCCACGCACCGATCGCGTT
CTTTTTTCATTTCGGGTTCTTGGTACATAGCAGCAGCGGCATAGTATTTAAGATTAATTT
GTGCAGATTCCATCTGTAACGCATAGCAATGGCATTTTGTATACCATTTTACACACAGAT
CTACATTTTTGTGCAAACATTTTTTACAATTCTTACACTCATTATCTAAACACTCGTTCG
CTTTCTTCATAGTTTCCATTAGCTCTTTATTGCTCGCAACGAAAGCTGTAACTGGTGTGC
TCTTCTTCTTTAAGATAAAATAAAGAGAAAACGCACCAATTGCAGCACCCGCACAAGCTT
TAAAGAGTGGCCAATAATTCCCAAAGACGTTTTTAATAACCTCTGCTTCCTTATTAATCA
TGTTATTCAATTCACATTTAGTTTCTCGAACAATAGCGAGGCACTTATTATAAGCGCCAT
CTCTATCACCAAGAAGTAACATCTCAAAAACACTAGTATCTGACCCAGTAAGCCACAACT
TTGTACTATAATATTGTTTACACATATTCCAGTATAAACGTCTAAAATAGCTAGGTTGTG
GTACTACTAGGTTAGTAATATCCTCTAAATGTACTTGGGCAGTAGATGTGAAAATCATGG
TCTCTCCATTGTAATCGTCAGTTTCATGTTTGGGTTTCTCAACTTGAGCAACCCCCTTAT
TCCTGTACGATTCCAAGAAATTGGCATAGTCAGTAAAATTTGAAGCTCTATCGCGCATTT
TATCTTGACATAACTTAACCATTTCGGTGTAAGTCAGGTCCGTCAAAATATCACGGCGAC
TAGAGGCGTCAAACATGTCAAATCTATATACTTCAAAACAAAGAACGTCTCCAAAATCAC
GTCTTGCCTTCGCAGCATCTAATCTATATAGCTTGTCACCATTAGCGCTAGTATATTCCA
TTTGATATTCAGGAATAATCCTAACGTTAAAAGCAAAGTCTATACGACGAGATACTGCTT
CGGGGCAGTTCAGTGACTCGATTTGTAAACGTTGTAAGTTTGAAGTTAAACATATTAATT
TCGGTTCGGCAAATGTATTGTTTTTGTCAAGCAAGGAAGCCATATGACATTGGTATGGAA
ACATATTTCCTAAGCGTATCATCTCAAACAACTCCGGATTAGGTTTTAACTGTGAATCCT
TAATCTGGATGAAGTCATCATAGACGATATACTCTTGATTTATATAACCATCCCAATATT
CTGTTTCAGGCTCTCTCGCATACACATTTTGCTGCCACGTGCTCGGTGGGTCACCATATA
CTCGCATCATATCTAGTATGAACGGGTAAGATAACCCAGTTTTCCCGTTGCCAGAAGCGC
CGGAAAACCAAACAATGACAGGTTCAGTTCTTAATTTTGACTTGTCCGCACCACTCATGT
TAGCTTCCGTTAACAAAAGTTTTGCGGCTGGTAAATTTCGGGCGATGATTTCGGTGTTTC
CCTTAGAAAGGTTCAGATCTTTACACACACGCATAAGACGTATCCCTTCGGAATACATTC
TGCCTGCGGCGTGTTGCGTCTCAAGACTCGATTGAATCTCTCGATGCTTCTGAAGGGTCA
ACAACTGTTCAAGGTCATTTTCCCACTTACTAACAGAATCAAGGATATCAGAACGCGGAA
TTACATTTTCACGCTTCAACACAGTGATTTCCATCCAAGTCCACAATTCATTGGTTACGG
TGTCTAGCCGCTTCCACATATTCTCTAAACCAGAAAACGCTCGTGGTATTCGGTCTAGAC
GCAATATAAATGAATCAATGTCTCTAGATGAAGGTATCTTGCTAACCATCAACGAAAAGG
AACACAAAGCTAATAACTTTGCGATTACCATTCCATCAACAGTAGCAGACTGTGCTGTCG
ACGTTAAAAATATACTTCGCAATTGCGGAATAATATTTGCGGGCATATCCGATTGCATAA
GAGTAGTAACTATGTTCATAAGTACATCTTGAGGAGACATACCACCAGAACCTAATCTAT
ACAAATTATAACAAATAGATAAGTAACACGCAAATTTCTTCCTGATTCCATCCACGGCAA
CGCCAGCAACTGAATGCAAACTAGTAACCGCTTCTCCAAATGTTTCGGCAATTTTGTCCA
AGGCTTGTATAAATGCAGGATCCATTTGCACATTAGTGTTGACATCAACACCTAATTGTG
CAACAGACTGCAGCCGATAATATACATCCCATGTTTCCTTTGGCGCTAAACAAGGTCTGT
CCAAATCCCAATCACCACCAAGTAAATACTCAGTGGTAGATATAGGTCTGACCATAACTA
GTTTCGCGCAATACAAACCCAAGTCGTTAAGAAAACTATGTTCAATTAGATCTACTGGAT
TAGTATAACTTAAATTTCTAAAAAAAAAATGTAAAAAATTTTGTAATACTACAAGAAAAT
CGTACTGATCTACCAACCGTTCCTTGTTAACAAGGGCGGTCATTAAAACAGGTAATTGAG
ACAAAGCAACCTTAACGTTTATATTAGCACTGTATTTGTAACACTTGAGTGGTACACGTT
CAATGTTAATACAAAACATCAATATTAAAAATGGAAATTTTTGTATATCTGTTTGATCCA
AGTATTCGAATCCGTGTCGTTTTAAATGATCTGGATGCCCGATACTATTTAATGTATCTT
TAAATAATGGATAAACCATATTCAAAGGCATAATAGTTCGGGAACCTCTATAAAAAAAAA
ACAAACGCTCTTGCATTCGTCTTTTGAGTATGACCAACTTACGCGGTTCGAAACTAAAAC
CCAACATATATTTCAAAATAAACATTTGTTCATATAATGTAGAAGATTTGCAATATCCTA
TCGTATAATCATTATCACACACCTCTGACCACTTCATTAAAACATTAAACGGTCGAGGCA
CATCAAGGTGCTCAAATGATTTAACGAAATCCTTAAATTTTTTATTTGGTAACATGACTA
ATCTAGGCTCAGCAGCTAAACTACTGCAATGTTGTTGGATACGCAACACCGATTTTGGTA
AACTGATGCAACGTGTCGTAGACATTGTATACGGATAGAGCTAATGTTATTAATAAATAA
TTACGAGGTGATAAAATTCCTAAAATAAATAAAATAGCTATAAAGAGCAAAGCAAACTTA
GCTCCTAAAAATTTTAAAACTAAATACAGAAGATATAAAGACTGCTTAAGGCAAGCTAAA
ATCTTAACTAAAATTTTGGAAAAATAAATATTGAAAATTAAAATAAAACTAACTAATGAT
TGTTACGCAATCAGCGATCGATTAACGTTTCGATACGGCTTACTTTAAAGTTGTAAAGCT
TTAACTGGGGTTTAAAATAAAAAGTGATAAAATCAAAACCTGAGATATTCAGGGCGTGAC
TTAGTACAATTTAATATGGTAGTGACTTTATGATCCGTTCACCCCCAATATAGGCTCGGG
CAATCCGAAGTACACCCTATACCAGGATTTACGATCGATTACGCAAAGGTCGATGACTTT
AGCATAAAGTATAACACATACAAGGGATTGCATCCACAATAAAGGACAACTCGGTTCTCC
AATAAAGCAGCATATAAGCTCGTGTGCTGAAGTGAT
