# Supplementary material for: Viral metagenomics of aphids present in bean and maize plots on mixed-use farms in Kenya reveals the presence of three dicistroviruses including a novel Big Sioux River virus-like dicistrovirus
Source: Virol J. 2017 Oct 2;14:188. doi: 10.1186/s12985-017-0854-x (PMC5625602; doi:10.1186/s12985-017-0854-x)
Supplement: Supplementary file 4 — CO1 sequences from Sanger sequencing. (TXT 24 kb) [file 12985_2017_854_MOESM4_ESM.txt]

Additional file 4: Text file S2. CO1 sequences from Sanger sequencing.

>SAMPLE_16  [organism=Aphis fabae] MITOCHONDRIAL_COI_GENE_FOR_CYTOCHROME_OXIDASE_SUBUNIT_I
TTCTATCGATAATACATCATTTTTTGACCCAGCAGGAGGAGGAGATCCAATTCTTTATCAACATTTATTTTGATTTTTTG
GACATCCAGAAGTTTATATTTTAATTTTACCTGGATTTGGATTAATTTCACATATTATTAGTCAAGAAAGAAATAAAAAT
GAAACATTTGGTAATATTAGAATAATTTATGCAATATTAACTATTGGATTACTAGGATTTATTGTTTGAGCTCATCATAT
ATTTACAATCGGAATAGACGTTGATACACGAGCCTACTTTACATCAGCAACTATAATTATTGCTATTCCAACAGGAATCA
AAATTTTTAGATGACTAGCAACTATTTATGGATCTAAAATTAATTTTTCACCATCAACAATTTGAGCCTTAGGATTTATT
TTTCTATTTACAATTGGGGGATTAACAGGAGTAATTCTTGCTAATTCATCTATTGATATTATTCTTCATGATACTTATTA
TGTAGTAGCACATTTTCACTATGTATTATCAATAGGAATTGTATTTGCAATTATTGCCAGTTTAATCCATTGATTTCCAA
TTTTCACAGGATTCTCAATAAACAATTTTATTTTAAAAATTCAATTTATTTTAATATTTATTGGGAGTTAATATAACTTT
CTTCCCTCAACATTTTTTAGGTTTAAATGGTATACCTCGCCCAAATATCACA
>SAMPLE_17  [organism=Aphis fabae] MITOCHONDRIAL_COI_GENE_FOR_CYTOCHROME_OXIDASE_SUBUNIT_I
TTCGTAATCGGATTAATACATCATTTTTTGACCCAGCAGGAGGAGGAGATCCAATTCTTTATCAACATTTATTTTGATTT
TTTGGACATCCAGAAGTTTATATTTTAATTTTACCTGGATTTGGATTAATTTCACATATTATTAGTCAAGAAAGAAATAA
AAATGAAACATTTGGTAATATTAGAATAATTTATGCAATATTAACTATTGGATTACTAGGATTTATTGTTTGAGCTCATC
ATATATTTACAATCGGAATAGACGTTGATACACGAGCCTACTTTACATCAGCAACTATAATTATTGCTATTCCAACAGGA
ATCAAAATTTTTAGATGACTAGCAACTATTTATGGATCTAAAATTAATTTTTCACCATCAACAATTTGAGCCTTAGGATT
TATTTTTCTATTTACAATTGGGGGATTAACAGGAGTAATTCTTGCTAATTCATCTATTGATATTATTCTTCATGATACTT
ATTATGTAGTAGCACATTTTCACTATGTATTATCAATAGGAATTGTATTTGCAATTATTGCCAGTTTAATCCATTGATTT
CCAATTTTCACAGGATTCTCAATAAACAATTTTATTTTAAAAATTCAATTTATTTTAATATTTATTGGAGTTAATATAAC
TTTCTTCCCTCAACATTTTTTAGGTTTAAATGGTATACCTCGCCCCAAATAATCAAA
>SAMPLE_18  [organism=Aphis fabae] MITOCHONDRIAL_COI_GENE_FOR_CYTOCHROME_OXIDASE_SUBUNIT_I
TTTATCGATTATACATCATTTTTTGACCCAGCAGGAGGAGGAGATCCAATTCTTTATCAACATTTATTTTGATTTTTTGG
ACATCCAGAAGTTTATATTTTAATTTTACCTGGATTTGGATTAATTTCACATATTATTAGTCAAGAAAGAAATAAAAATG
AAACATTTGGTAATATTAGAATAATTTATGCAATATTAACTATTGGATTACTAGGATTTATTGTTTGAGCTCATCATATA
TTTACAATCGGAATAGACGTTGATACACGAGCCTACTTTACATCAGCAACTATAATTATTGCTATTCCAACAGGAATCAA
AATTTTTAGATGACTAGCAACTATTTATGGATCTAAAATTAATTTTTCACCATCAACAATTTGAGCCTTAGGATTTATTT
TTCTATTTACAATTGGGGGATTAACAGGAGTAATTCTTGCTAATTCATCTATTGATATTATTCTTCATGATACTTATTAT
GTAGTAGCACATTTTCACTATGTATTATCAATAGGAATTGTATTTGCAATTATTGCCAGTTTAATCCATTGATTTCCAAT
TTTCACAGGATTCTCAATAAACAATTTTATTTTAAAAATTCAATTTATTTTAATATTTATTGGAGTTAATATAACTTTCT
TCCCTCAACATTTTTTTAGGTTTAAATGGTATACCTCGCCCAAAAATAACA
>SAMPLE_19  [organism=Aphis fabae] MITOCHONDRIAL_COI_GENE_FOR_CYTOCHROME_OXIDASE_SUBUNIT_I
TTTATCGATAATACATCATTTTTTGACCCAGCAGGAGGAGGAGATCCAATTCTTTATCAACATTTATTTTGATTTTTTGG
ACATCCAGAAGTTTATATTTTAATTTTACCTGGATTTGGATTAATTTCACATATTATTAGTCAAGAAAGAAATAAAAATG
AAACATTTGGTAATATTAGAATAATTTATGCAATATTAACTATTGGATTACTAGGATTTATTGTTTGAGCTCATCATATA
TTTACAATCGGAATAGACGTTGATACACGAGCCTACTTTACATCAGCAACTATAATTATTGCTATTCCAACAGGAATCAA
AATTTTTAGATGACTAGCAACTATTTATGGATCTAAAATTAATTTTTCACCATCAACAATTTGAGCCTTAGGATTTATTT
TTCTATTTACAATTGGGGGATTAACAGGAGTAATTCTTGCTAATTCATCTATTGATATTATTCTTCATGATACTTATTAT
GTAGTAGCACATTTTCACTATGTATTATCAATAGGAATTGTATTTGCAATTATTGCCAGTTTAATCCATTGATTTCCAAT
TTTCACAGGATTCTCAATAAACAATTTTATTTTAAAAATTCAATTTATTTTAATATTTATTGGAGTTAATATAACTTTCT
TCCCTCAACATTTTTTTAGGTTTAAATGGTATACCTCGTCCCGAAATATAAC
>SAMPLE_20  [organism=Aphis fabae] MITOCHONDRIAL_COI_GENE_FOR_CYTOCHROME_OXIDASE_SUBUNIT_I
TTGGAAACGGAATTAATACATCATTTTTTGACCCAGCAGGAGGAGGAGATCCAATTCTTTATCAACATTTATTTTGATTT
TTTGGACATCCAGAAGTTTATATTTTAATTTTACCTGGATTTGGATTAATTTCACATATTATTAGTCAAGAAAGAAATAA
AAATGAAACATTTGGTAATATTAGAATAATTTATGCAATATTAACTATTGGATTACTAGGATTTATTGTTTGAGCTCATC
ATATATTTACAATCGGAATAGACGTTGATACACGAGCCTACTTTACATCAGCAACTATAATTATTGCTATTCCAACAGGA
ATCAAAATTTTTAGATGACTAGCAACTATTTATGGATCTAAAATTAATTTTTCACCATCAACAATTTGAGCCTTAGGATT
TATTTTTCTATTTACAATTGGGGGATTAACAGGAGTAATTCTTGCTAATTCATCTATTGATATTATTCTTCATGATACTT
ATTATGTAGTAGCACATTTTCACTATGTATTATCAATAGGAATTGTATTTGCAATTATTGCCAGTTTAATCCATTGATTT
CCAATTTTCACAGGATTCTCAATAAACAATTTTATTTTAAAAATTCAATTTATTTTAATATTTATTGGAGTTAATATAAC
TTTCTTCCCTCAACATTTTTTAGGTTTAAATGGTATACCTCGCCCCAATATTAACA
>SAMPLE_21  [organism=Aphis fabae] MITOCHONDRIAL_COI_GENE_FOR_CYTOCHROME_OXIDASE_SUBUNIT_I
TCGATCGATCAATACATCATTTTTTGACCCAGCAGGAGGAGGAGATCCAATTCTTTATCAACATTTATTTTGATTTTTTG
GACATCCAGAAGTTTATATTTTAATTTTACCTGGATTTGGATTAATTTCACATATTATTAGTCAAGAAAGAAATAAAAAT
GAAACATTTGGTAATATTAGAATAATTTATGCAATATTAACTATTGGATTACTAGGATTTATTGTTTGAGCTCATCATAT
ATTTACAATCGGAATAGACGTTGATACACGAGCCTACTTTACATCAGCAACTATAATTATTGCTATTCCAACAGGAATCA
AAATTTTTAGATGACTAGCAACTATTTATGGATCTAAAATTAATTTTTCACCATCAACAATTTGAGCCTTAGGATTTATT
TTTCTATTTACAATTGGGGGATTAACAGGAGTAATTCTTGCTAATTCATCTATTGATATTATTCTTCATGATACTTATTA
TGTAGTAGCACATTTTCACTATGTATTATCAATAGGAATTGTATTTGCAATTATTGCCAGTTTAATCCATTGATTTCCAA
TTTTCACAGGATTCTCAATAAACAATTTTATTTTAAAAATTCAATTTATTTTAATATTTATTGGAGTTAATATAACTTTC
TTCCCTCAACATTTTTTAGGTTTAAATGGTATACCTCGTCCGATAAAAC
>SAMPLE_22  [organism=Aphis fabae] MITOCHONDRIAL_COI_GENE_FOR_CYTOCHROME_OXIDASE_SUBUNIT_I
TCGATCGATCAATACATCATTTTTTGACCCAGCAGGAGGAGGAGATCCAATTCTTTATCAACATTTATTTTGATTTTTTG
GACATCCAGAAGTTTATATTTTAATTTTACCTGGATTTGGATTAATTTCACATATTATTAGTCAAGAAAGAAATAAAAAT
GAAACATTTGGTAATATTAGAATAATTTATGCAATATTAACTATTGGATTACTAGGATTTATTGTTTGAGCTCATCATAT
ATTTACAATCGGAATAGACGTTGATACACGAGCCTACTTTACATCAGCAACTATAATTATTGCTATTCCAACAGGAATCA
AAATTTTTAGATGACTAGCAACTATTTATGGATCTAAAATTAATTTTTCACCATCAACAATTTGAGCCTTAGGATTTATT
TTTCTATTTACAATTGGGGGATTAACAGGAGTAATTCTTGCTAATTCATCTATTGATATTATTCTTCATGATACTTATTA
TGTAGTAGCACATTTTCACTATGTATTATCAATAGGAATTGTATTTGCAATTATTGCCAGTTTAATCCATTGATTTCCAA
TTTTCACAGGATTCTCAATAAACAATTTTATTTTAAAAATTCAATTTATTTTAATATTTATTGGAGTTAATATAACTTTC
TTCCCTCAACATTTTTTAGGTTTAAATGGTATACCTCGTCCGATAAAAC
>SAMPLE_23  [organism=Aphis fabae] MITOCHONDRIAL_COI_GENE_FOR_CYTOCHROME_OXIDASE_SUBUNIT_I
ACCCAGGTTTTTGCAGGTGCTATTACTATATTATTAACTGATCGAAATTTAAATACATCA
TTTTTTGACCCAGCAGGAGGAGGAGATCCAATTCTTTATCAACATTTATTTTGATTTTTT
GGACATCCAGAAGTTTATATTTTAATTTTACCTGGATTTGGATTAATTTCACATATTATT
AGTCAAGAAAGAAATAAAAATGAAACATTTGGTAATATTAGAATAATTTATGCAATATTA
ACTATTGGATTACTAGGATTTATTGTTTGAGCTCATCATATATTTACAATCGGAATAGAC
GTTGATACACGAGCCTACTTTACATCAGCAACTATAATTATTGCTATTCCAACAGGAATC
AAAATTTTTAGATGACTAGCAACTATTTATGGATCTAAAATTAATTTTTCACCATCAACA
ATTTGAGCCTTAGGATTTATTTTTCTATTTACAATTGGGGGATTAACAGGAGTAATTCTT
GCTAATTCATCTATTGATATTATTCTTCATGATACTTATTATGTAGTAGCACATTTTCAC
TATGTATTATCAATAGGAATTGTATTTGCAATTATTGCCAGTTTAATCCATTGATTTCCA
ATTTTCACAGGATTCTCAATAAACAATTTTATTTTAAAAATTCAATTTATTTTAATATTT
ATTGGAGTAATATAACTCTGCCTCAAACAG
>SAMPLE_24  [organism=Aphis fabae] MITOCHONDRIAL_COI_GENE_FOR_CYTOCHROME_OXIDASE_SUBUNIT_I
CAAACGGCAATCGAATAAACCTCATTTTTTGACCCAGCAGGAGGAGGAGATCCAATTCTTTATCAACATTTATTTTGATT
TTTTGGACATCCAGAAGTTTATATTTTAATTTTACCTGGCATTTGGATTAATTTCACATATTATTAGTCAAGAAAGAAAT
AAAAATGAAACATTTGGTAATATTAGAATAATTTATGCAATATTAACTATTGGATTACTAGGATTTATTGTTTGAGCTCA
TCATATATTTACAATCGGAATAGACGTTGATACACGAGCCTACTTTACATCAGCAACTATAATTATTGCTATTCCAACAG
GAATCAAAATTTTTAGATGACTAGCAACTATTTATGGATCTAAAATTAATTTTTCACCATCAACAATTTGAGCCTTAGGA
TTTATTTTTCTATTTACAATTGGGGGATTAACAGGAGTAATTCTTGCTAATTCATCTATTGATATTATTCTTCATGATAC
TTATTATGTAGTAGCACATTTTCACTATGTATTATCAATAGGAATTGTATTTGCAATTATTGCCCAGTTTAATCCATTGA
TTTCCAATTTTCCCAGGATTCTCAATAAACAATTTTTATTTTAAAAATTCATTTATTTTAGTATTTATTGGGAGTTAATA
TAACTTTTCTTCCCTCACATTTTTTTAGGTTTAAATGGGTATACCCTCGTCCAATATAACA
>SAMPLE_25  [organism=Aphis fabae] MITOCHONDRIAL_COI_GENE_FOR_CYTOCHROME_OXIDASE_SUBUNIT_I
TTTAACGCTTAATACATCATTTTTTGACCCAGCAGGAGGAGGAGATCCAATTCTTTATCAACATTTATTTTGATTTTTTG
GACATCCAGAAGTTTATATTTTAATTTTACCTGGATTTGGATTAATTTCACATATTATTAGTCAAGAAAGAAATAAAAAT
GAAACATTTGGTAATATTAGAATAATTTATGCAATATTAACTATTGGATTACTAGGATTTATTGTTTGAGCTCATCATAT
ATTTACAATCGGAATAGACGTTGATACACGAGCCTACTTTACATCAGCAACTATAATTATTGCTATTCCAACAGGAATCA
AAATTTTTAGATGACTAGCAACTATTTATGGATCTAAAATTAATTTTTCACCATCAACAATTTGAGCCTTAGGATTTATT
TTTCTATTTACAATTGGGGGATTAACAGGAGTAATTCTTGCTAATTCATCTATTGATATTATTCTTCATGATACTTATTA
TGTAGTAGCACATTTTCACTATGTATTATCAATAGGAATTGTATTTGCAATTATTGCCAGTTTAATCCATTGATTTCCAA
TTTTCACAGGATTCTCAATAAACAATTTTATTTTAAAATTCAATTTATTTTAATATTTATTGGGAGTTAAATATAACTTT
TCTTCCCTCAACATTTTTTTAGGTTTAAATGGTATACCTCGTCCCAATATATACCA
>SAMPLE_26  [organism=Aphis fabae] MITOCHONDRIAL_COI_GENE_FOR_CYTOCHROME_OXIDASE_SUBUNIT_I
TGACGAATAATACATCATTTTTTGACCCAGCAGGAGGAGGAGATCCAATTCTTTATCAACATTTATTTTGATTTTTTGGA
CATCCAGAAGTTTATATTTTAATTTTACCTGGATTTGGATTAATTTCACATATTATTAGTCAAGAAAGAAATAAAAATGA
AACATTTGGTAATATTAGAATAATTTATGCAATATTAACTATTGGATTACTAGGATTTATTGTTTGAGCTCATCATATAT
TTACAATCGGAATAGACGTTGATACACGAGCCTACTTTACATCAGCAACTATAATTATTGCTATTCCAACAGGAATCAAA
ATTTTTAGATGACTAGCAACTATTTATGGATCTAAAATTAATTTTTCACCATCAACAATTTGAGCCTTAGGATTTATTTT
TCTATTTACAATTGGGGGATTAACAGGAGTAATTCTTGCTAATTCATCTATTGATATTATTCTTCATGATACTTATTATG
TAGTAGCACATTTTCACTATGTATTATCAATAGGAATTGTATTTGCAATTATTGCCAGTTTAATCCATTGATTTCCAATT
TTCACAGGATTCTCAATAAACAATTTTATTTTAAAAATTCAATTTATTTTAATATTTATTGGAGTTAATATAACTTTCTT
CCCTCAACATTTTTTTAGGTTTAAATGGTATACCTCGTCCCAAAATATACCA
>SAMPLE_27  [organism=Aphis fabae] MITOCHONDRIAL_COI_GENE_FOR_CYTOCHROME_OXIDASE_SUBUNIT_I
TGATCGCATAATACATCATTTTTTGACCAGCAGGAGGAGGAGATCCAATTCTTTATCAACATTTATTTTGATTTTTTGGA
CATCCAGAAGTTTATATTTTAATTTTACCTGGATTTGGATTAATTTCACATATTATTAGTCAAGAAAGAAATAAAAATGA
AACATTTGGTAATATTAGAATAATTTATGCAATATTAACTATTGGATTACTAGGATTTATTGTTTGAGCTCATCATATAT
TTACAATCGGAATAGACGTTGATACACGAGCCTACTTTACATCAGCAACTATAATTATTGCTATTCCAACAGGAATCAAA
ATTTTTAGATGACTAGCAACTATTTATGGATCTAAAATTAATTTTTCACCATCAACAATTTGAGCCTTAGGATTTATTTT
TCTATTTACAATTGGGGGATTAACAGGAGTAATTCTTGCTAATTCATCTATTGATATTATTCTTCATGATACTTATTATG
TAGTAGCACATTTTCACTATGTATTATCAATAGGAATTGTATTTGCAATTATTGCCAGTTTAATCCATTGATTTCCAATT
TTCACAGGATTCTCAATAAACAATTTTATTTTAAAAATTCAATTTATTTTAATATTTATTTCAGTTTAATATAACTTTCT
TCCCTCAACATTTTTTTAGGTTTAAATGGTATACCTCGTCCGAATTATAACAA
>SAMPLE_28  [organism=Aphis fabae] MITOCHONDRIAL_COI_GENE_FOR_CYTOCHROME_OXIDASE_SUBUNIT_I
TGATGCATTAATACATCATTTTTTGACCAGCAGGAGGAGGAGATCCAATTCTTTATCAACATTTATTTTGATTTTTTGGA
CATCCAGAAGTTTATATTTTAATTTTACCTGGATTTGGATTAATTTCACATATTATTAGTCAAGAAAGAAATAAAAATGA
AACATTTGGTAATATTAGAATAATTTATGCAATATTAACTATTGGATTACTAGGATTTATTGTTTGAGCTCATCATATAT
TTACAATCGGAATAGACGTTGATACACGAGCCTACTTTACATCAGCAACTATAATTATTGCTATTCCAACAGGAATCAAA
ATTTTTAGATGACTAGCAACTATTTATGGATCTAAAATTAATTTTTCACCATCAACAATTTGAGCCTTAGGATTTATTTT
TCTATTTACAATTGGGGGATTAACAGGAGTAATTCTTGCTAATTCATCTATTGATATTATTCTTCATGATACTTATTATG
TAGTAGCACATTTTCACTATGTATTATCAATAGGAATTGTATTTGCAATTATTGCCAGTTTAATCCATTGATTTCCAATT
TTCACAGGATTCTCAATAAACAATTTTATTTTAAAAATTCAATTTATTTTAATATTTATTGGAGTTAATATAACTTTCTT
CCCTCAACATTTTTTTAGGTTTAAATGGTATACCTCGTCCGAATATAACA
>SAMPLE_29  [organism=Aphis fabae] MITOCHONDRIAL_COI_GENE_FOR_CYTOCHROME_OXIDASE_SUBUNIT_I
TGATCGATTCATACATCATTTTTTGACCCAGCAGGAGGAGGAGATCCAATTCTTTATCAACATTTATTTTGATTTTTTGG
ACATCCAGAAGTTTATATTTTAATTTTACCTGGATTTGGATTAATTTCACATATTATTAGTCAAGAAAGAAATAAAAATG
AAACATTTGGTAATATTAGAATAATTTATGCAATATTAACTATTGGATTACTAGGATTTATTGTTTGAGCTCATCATATA
TTTACAATCGGAATAGACGTTGATACACGAGCCTACTTTACATCAGCAACTATAATTATTGCTATTCCAACAGGAATCAA
AATTTTTAGATGACTAGCAACTATTTATGGATCTAAAATTAATTTTTCACCATCAACAATTTGAGCCTTAGGATTTATTT
TTCTATTTACAATTGGGGGATTAACAGGAGTAATTCTTGCTAATTCATCTATTGATATTATTCTTCATGATACTTATTAT
GTAGTAGCACATTTTCACTATGTATTATCAATAGGAATTGTATTTGCAATTATTGCCAGTTTAATCCATTGATTTCCAAT
TTTCACAGGATTCTCAATAAACAATTTTATTTTAAAAATTCAATTTATTTTAATATTTATTGGAGTTAATATAACTTTCT
TCCCTCAACATTTTTTAGGTTTAAATGGTATACCTCGTCCCAATTATCAAA
>SAMPLE_30  [organism=Aphis fabae] MITOCHONDRIAL_COI_GENE_FOR_CYTOCHROME_OXIDASE_SUBUNIT_I
TGAACGATAAATACATCATTTTTTGACCAGCAGGAGGAGGAGATCCAATTCTTTATCAACATTTATTTTGATTTTTTGGA
CATCCAGAAGTTTATATTTTAATTTTACCTGGATTTGGATTAATTTCACATATTATTAGTCAAGAAAGAAATAAAAATGA
AACATTTGGTAATATTAGAATAATTTATGCAATATTAACTATTGGATTACTAGGATTTATTGTTTGAGCTCATCATATAT
TTACAATCGGAATAGACGTTGATACACGAGCCTACTTTACATCAGCAACTATAATTATTGCTATTCCAACAGGAATCAAA
ATTTTTAGATGACTAGCAACTATTTATGGATCTAAAATTAATTTTTCACCATCAACAATTTGAGCCTTAGGATTTATTTT
TCTATTTACAATTGGGGGATTAACAGGAGTAATTCTTGCTAATTCATCTATTGATATTATTCTTCATGATACTTATTATG
TAGTAGCACATTTTCACTATGTATTATCAATAGGAATTGTATTTGCAATTATTGCCAGTTTAATCCATTGATTTCCAATT
TTCACAGGATTCTCAATAAACAATTTTATTTTAAAAATTCAATTTATTTTAATATTTATTGGAGTTAATATAACTTTCTT
CCCTCAACATTTTTTTAGGTTTAAATGGTATACCTCGTCCGAATATACAA
>SAMPLE_31  [organism=Aphis fabae] MITOCHONDRIAL_COI_GENE_FOR_CYTOCHROME_OXIDASE_SUBUNIT_I
TTTACCCAGGTTTTTTGCAGGTGCTATTACTATTATTATTAACTGATCGAAATTTAAATA
CATCATTTTTTGACCCAGCAGGAGGAGGAGATCCAATTCTTTATCAACATTTATTTTGAT
TTTTTGGACATCCAGAAGTTTATATTTTAATTTTACCTGGATTTGGATTAATTTCACATA
TTATTAGTCAAGAAAGAAATAAAAATGAAACATTTGGTAATATTAGAATAATTTATGCAA
TATTAACTATTGGATTACTAGGATTTATTGTTTGAGCTCATCATATATTTACAATCGGAA
TAGACGTTGATACACGAGCCTACTTTACATCAGCAACTATAATTATTGCTATTCCAACAG
GAATCAAAATTTTTAGATGACTAGCAACTATTTATGGATCTAAAATTAATTTTTCACCAT
CAACAATTTGAGCCTTAGGATTTATTTTTCTATTTACAATTGGGGGATTAACAGGAGTAA
TTCTTGCTAATTCATCTATTGATATTATTCTTCATGATACTTATTATGTAGTAGCACATT
TTCACTATGTATTATCAATAGGAATTGTATTTGCAATTATTGCCAGTTTAATCCATTGAT
TTCCAATTTTCACAGGATTCTCAATAAACAATTTTATTTTAAAAATTCAATTTATTTTAA
TATTATGGAGTAATATAACTCTACCTCAAGTT
>SAMPLE_32  [organism=Aphis fabae] MITOCHONDRIAL_COI_GENE_FOR_CYTOCHROME_OXIDASE_SUBUNIT_I
TTAAACGAATCAATACATCATTTTTTGACCAGCAGGAGGAGGAGATCCAATTCTTTATCAACATTTATTTTGATTTTTTG
GACATCCAGAAGTTTATATTTTAATTTTACCTGGATTTGGATTAATTTCACATATTATTAGTCAAGAAAGAAATAAAAAT
GAAACATTTGGTAATATTAGAATAATTTATGCAATATTAACTATTGGATTACTAGGATTTATTGTTTGAGCTCATCATAT
ATTTACAATCGGAATAGACGTTGATACACGAGCCTACTTTACATCAGCAACTATAATTATTGCTATTCCAACAGGAATCA
AAATTTTTAGATGACTAGCAACTATTTATGGATCTAAAATTAATTTTTCACCATCAACAATTTGAGCCTTAGGATTTATT
TTTCTATTTACAATTGGGGGATTAACAGGAGTAATTCTTGCTAATTCATCTATTGATATTATTCTTCATGATACTTATTA
TGTAGTAGCACATTTTCACTATGTATTATCAATAGGAATTGTATTTGCAATTATTGCCAGTTTAATCCATTGATTTCCAA
TTTTCACAGGATTCTCAATAAACAATTTTATTTTAAAAATTCAATTTATTTTAATATTTATTGGAGTTAATATAACTTTC
TTCCCTCAACATTTTTTAGGTTTAAATGGTATACCTCGTCCCAAATTACAAA
>SAMPLE_33  [organism=Aphis fabae] MITOCHONDRIAL_COI_GENE_FOR_CYTOCHROME_OXIDASE_SUBUNIT_I
ACGAATGATACATCATTTTTTGACCAGCAGGAGGAGGAGATCCAATTCTTTATCAACATTTATTTTGATTTTTTGGACA
TCCAGAAGTTTATATTTTAATTTTACCTGGATTTGGATTAATTTCACATATTATTAGTCAAGAAAGAAATAAAAATGAAA
CATTTGGTAATATTAGAATAATTTATGCAATATTAACTATTGGATTACTAGGATTTATTGTTTGAGCTCATCATATATTT
ACAATCGGAATAGACGTTGATACACGAGCCTACTTTACATCAGCAACTATAATTATTGCTATTCCAACAGGAATCAAAAT
TTTTAGATGACTAGCAACTATTTATGGATCTAAAATTAATTTTTCACCATCAACAATTTGAGCCTTAGGATTTATTTTTC
TATTTACAATTGGGGGATTAACAGGAGTAATTCTTGCTAATTCATCTATTGATATTATTCTTCATGATACTTATTATGTA
GTAGCACATTTTCACTATGTATTATCAATAGGAATTGTATTTGCAATTATTGCCAGTTTAATCCATTGATTTCCAATTTT
CACAGGATTCTCAATAAACAATTTTATTTTAAAAATTCAATTTATTTTAATATTTATTGGAGTTAATATAACTTTCTTCC
CTCAACATTTTTTAGGTTTAAATGGTATACCTCGTCCAAATATACAAAA
>SAMPLE_34  [organism=Aphis fabae] MITOCHONDRIAL_COI_GENE_FOR_CYTOCHROME_OXIDASE_SUBUNIT_I
TGATGATTCATACATCATTTTTTGACCAGCAGGAGGAGGAGATCCAATTCTTTATCAACATTTATTTTGATTTTTTGGAC
ATCCAGAAGTTTATATTTTAATTTTACCTGGATTTGGATTAATTTCACATATTATTAGTCAAGAAAGAAATAAAAATGAA
ACATTTGGTAATATTAGAATAATTTATGCAATATTAACTATTGGATTACTAGGATTTATTGTTTGAGCTCATCATATATT
TACAATCGGAATAGACGTTGATACACGAGCCTACTTTACATCAGCAACTATAATTATTGCTATTCCAACAGGAATCAAAA
TTTTTAGATGACTAGCAACTATTTATGGATCTAAAATTAATTTTTCACCATCAACAATTTGAGCCTTAGGATTTATTTTT
CTATTTACAATTGGGGGATTAACAGGAGTAATTCTTGCTAATTCATCTATTGATATTATTCTTCATGATACTTATTATGT
AGTAGCACATTTTCACTATGTATTATCAATAGGAATTGTATTTGCAATTATTGCCAGTTTAATCCATTGATTTCCAATTT
TCACAGGATTCTCAATAAACAATTTTATTTTAAAAATTCAATTTATTTTAATATTTATTGGAGTTAATATAACTTTCTTC
CCTCAACATTTTTTTAGGTTTAAATGGTATACCTCGTCCCAAATATATCCAA
>SAMPLE_35  [organism=Aphis fabae] MITOCHONDRIAL_COI_GENE_FOR_CYTOCHROME_OXIDASE_SUBUNIT_I
ACAACGAAATAAATACATCATTTTTTGACCAGCAGGAGGAGGAGATCCAATTCTTTATCAACATTTATTTTGATTTTTTG
GACATCCAGAAGTTTATATTTTAATTTTACCTGGATTTGGATTAATTTCACATATTATTAGTCAAGAAAGAAATAAAAAT
GAAACATTTGGTAATATTAGAATAATTTATGCAATATTAACTATTGGATTACTAGGATTTATTGTTTGAGCTCATCATAT
ATTTACAATCGGAATAGACGTTGATACACGAGCCTACTTTACATCAGCAACTATAATTATTGCTATTCCAACAGGAATCA
AAATTTTTAGATGACTAGCAACTATTTATGGATCTAAAATTAATTTTTCACCATCAACAATTTGAGCCTTAGGATTTATT
TTTCTATTTACAATTGGGGGATTAACAGGAGTAATTCTTGCTAATTCATCTATTGATATTATTCTTCATGATACTTATTA
TGTAGTAGCACATTTTCACTATGTATTATCAATAGGAATTGTATTTGCAATTATTGCCAGTTTAATCCATTGATTTCCAA
TTTTCACAGGATTCTCAATAAACAATTTTATTTTAAAAATTCAATTTATTTTAATATTTATTGGAGTTAATATAACTTTC
TTCCCTCAACATTTTTTTAGGTTTAAATGGTATACCTCGTCCGAATTATACCA
>SAMPLE_36  [organism=Aphis fabae] MITOCHONDRIAL_COI_GENE_FOR_CYTOCHROME_OXIDASE_SUBUNIT_I
TCATGAATTCAATACATCATTTTTTGACCAGCAGGAGGAGGAGATCCAATTCTTTATCAACATTTATTTTGATTTTTTGG
ACATCCAGAAGTTTATATTTTAATTTTACCTGGATTTGGATTAATTTCACATATTATTAGTCAAGAAAGAAATAAAAATG
AAACATTTGGTAATATTAGAATAATTTATGCAATATTAACTATTGGATTACTAGGATTTATTGTTTGAGCTCATCATATA
TTTACAATCGGAATAGACGTTGATACACGAGCCTACTTTACATCAGCAACTATAATTATTGCTATTCCAACAGGAATCAA
AATTTTTAGATGACTAGCAACTATTTATGGATCTAAAATTAATTTTTCACCATCAACAATTTGAGCCTTAGGATTTATTT
TTCTATTTACAATTGGGGGATTAACAGGAGTAATTCTTGCTAATTCATCTATTGATATTATTCTTCATGATACTTATTAT
GTAGTAGCACATTTTCACTATGTATTATCAATAGGAATTGTATTTGCAATTATTGCCAGTTTAATCCATTGATTTCCAAT
TTTCACAGGATTCTCAATAAACAATTTTATTTTAAAAATTCAATTTATTTTAATATTTATTGGAGTTAATATAACTTTCT
TCCCTCAACATTTTTTTAGGTTTAAATGGTATACCTCGTCCGAATATAAACAA
>SAMPLE_37  [organism=Aphis fabae] MITOCHONDRIAL_COI_GENE_FOR_CYTOCHROME_OXIDASE_SUBUNIT_I
TTAACGCATTCATACATCATTTTTTGACCAGCAGGAGGAGGAGATCCAATTCTTTATCAACATTTATTTTGATTTTTTGG
ACATCCAGAAGTTTATATTTTAATTTTACCTGGATTTGGATTAATTTCACATATTATTAGTCAAGAAAGAAATAAAAATG
AAACATTTGGTAATATTAGAATAATTTATGCAATATTAACTATTGGATTACTAGGATTTATTGTTTGAGCTCATCATATA
TTTACAATCGGAATAGACGTTGATACACGAGCCTACTTTACATCAGCAACTATAATTATTGCTATTCCAACAGGAATCAA
AATTTTTAGATGACTAGCAACTATTTATGGATCTAAAATTAATTTTTCACCATCAACAATTTGAGCCTTAGGATTTATTT
TTCTATTTACAATTGGGGGATTAACAGGAGTAATTCTTGCTAATTCATCTATTGATATTATTCTTCATGATACTTATTAT
GTAGTAGCACATTTTCACTATGTATTATCAATAGGAATTGTATTTGCAATTATTGCCAGTTTATCCATTGATTCCAATTT
TCACAGGATCCTCATAAACATTTATTTTAAAATTCAATTAATTTATAATTTATTGGAGGTTATAATAACTTTCTCCCTCC
ACCTTTTTTAGGTTAAATGGTATACCTCGCGAATATACACA
>SAMPLE_38  [organism=Aphis fabae] MITOCHONDRIAL_COI_GENE_FOR_CYTOCHROME_OXIDASE_SUBUNIT_I
TAATGGATCAATACATCATTTTTTGACCAGCAGGAGGAGGAGATCCAATTCTTTATCAACATTTATTTTGATTTTTTGGA
CATCCAGAAGTTTATATTTTAATTTTACCTGGATTTGGATTAATTTCACATATTATTAGTCAAGAAAGAAATAAAAATGA
AACATTTGGTAATATTAGAATAATTTATGCAATATTAACTATTGGATTACTAGGATTTATTGTTTGAGCTCATCATATAT
TTACAATCGGAATAGACGTTGATACACGAGCCTACTTTACATCAGCAACTATAATTATTGCTATTCCAACAGGAATCAAA
ATTTTTAGATGACTAGCAACTATTTATGGATCTAAAATTAATTTTTCACCATCAACAATTTGAGCCTTAGGATTTATTTT
TCTATTTACAATTGGGGGATTAACAGGAGTAATTCTTGCTAATTCATCTATTGATATTATTCTTCATGATACTTATTATG
TAGTAGCACATTTTCACTATGTATTATCAATAGGAATTGTATTTGCAATTATTGCCAGTTTAATCCATTGATTTCCAATT
TTCACAGGATTCTCAATAAACAATTTTATTTTAAAAATTCAATTTATTTTAATATTTATTGGAGTTAATATAACTTTCTT
CCCTCAACATTTTTTAGGTTTAAATGGTATACCTCGCCCCAAAATATCAAA
>SAMPLE_39  [organism=Aphis fabae] MITOCHONDRIAL_COI_GENE_FOR_CYTOCHROME_OXIDASE_SUBUNIT_I
TAAACAGGTTTTTTGCAGGTGCTATTACTATATTATTAACTGATCGAAATTTAAATACAT
CATTTTTTGACCCAGCAGGAGGAGGAGATCCAATTCTTTATCAACATTTATTTTGATTTT
TTGGACATCCAGAAGTTTATATTTTAATTTTACCTGGATTTGGATTAATTTCACATATTA
TTAGTCAAGAAAGAAATAAAAATGAAACATTTGGTAATATTAGAATAATTTATGCAATAT
TAACTATTGGATTACTAGGATTTATTGTTTGAGCTCATCATATATTTACAATCGGAATAG
ACGTTGATACACGAGCCTACTTTACATCAGCAACTATAATTATTGCTATTCCAACAGGAA
TCAAAATTTTTAGATGACTAGCAACTATTTATGGATCTAAAATTAATTTTTCACCATCAA
CAATTTGAGCCTTAGGATTTATTTTTCTATTTACAATTGGGGGATTAACAGGAGTAATTC
TTGCTAATTCATCTATTGATATTATTCTTCATGATACTTATTATGTAGTAGCACATTTTC
ACTATGTATTATCAATAGGAATTGTATTTGCAATTATTGCCAGTTTAATCCATTGATTTC
CAATTTTCACAGGATTCTCAATAAACAATTTTATTTTAAAAATTCAATTTATGTAATATT
ATGGAGTAATATACTACTGCCTGCAGAT
>SAMPLE_40  [organism=Aphis fabae] MITOCHONDRIAL_COI_GENE_FOR_CYTOCHROME_OXIDASE_SUBUNIT_I
TCACGATGATACATCATTTTTTGACCAGCAGGAGGAGGAGATCCAATTCTTTATCAACATTTATTTTGATTTTTTGGACA
TCCAGAAGTTTATATTTTAATTTTACCTGGATTTGGATTAATTTCACATATTATTAGTCAAGAAAGAAATAAAAATGAAA
CATTTGGTAATATTAGAATAATTTATGCAATATTAACTATTGGATTACTAGGATTTATTGTTTGAGCTCATCATATATTT
ACAATCGGAATAGACGTTGATACACGAGCCTACTTTACATCAGCAACTATAATTATTGCTATTCCAACAGGAATCAAAAT
TTTTAGATGACTAGCAACTATTTATGGATCTAAAATTAATTTTTCACCATCAACAATTTGAGCCTTAGGATTTATTTTTC
TATTTACAATTGGGGGATTAACAGGAGTAATTCTTGCTAATTCATCTATTGATATTATTCTTCATGATGCTTATTATGTA
GTAGCACATTTTCACTATGTATTATCAATAGGAATTGTATTTGCAATTATTGCCAGTTTAATCCATTGATTTCCAATTTT
CACAGGATTCTCAATAAACAATTTTATTTTAAAAATTCAATTTATTTTAATATTTATTGGAGTTAATATAACTTTTCTTC
CCTCAACATTTTTTTAGGTTTAAATGGTATACCTCGTCCCAAATATAACA
>SAMPLE_41 [organism=Aphis fabae] MITOCHONDRIAL_COI_GENE_FOR_CYTOCHROME_OXIDASE_SUBUNIT_I
ATATGAATGATACATCATTTTTTGACCAGCAGGAGGAGGAGATCCAATTCTTTATCAACATTTATTTTGATTTTTTGGAC
ATCCAGAAGTTTATATTTTAATTTTACCTGGATTTGGATTAATTTCACATATTATTAGTCAAGAAAGAAATAAAAATGAA
ACATTTGGTAATATTAGAATAATTTATGCAATATTAACTATTGGATTACTAGGATTTATTGTTTGAGCTCATCATATATT
TACAATCGGAATAGACGTTGATACACGAGCCTACTTTACATCAGCAACTATAATTATTGCTATTCCAACAGGAATCAAAA
TTTTTAGATGACTAGCAACTATTTATGGATCTAAAATTAATTTTTCACCATCAACAATTTGAGCCTTAGGATTTATTTTT
CTATTTACAATTGGGGGATTAACAGGAGTAATTCTTGCTAATTCATCTATTGATATTATTCTTCATGATACTTATTATGT
AGTAGCACATTTTCACTATGTATTATCAATAGGAATTGTATTTGCAATTATTGCCAGTTTAATCCATTGATTTCCAATTT
TCACAGGATTCTCAATAAACAATTTTATTTTAAAAATTCAATTTATTTTAATATTTATTGGAGTTAATATAACTTTCTTC
CCTCAACATTTTTTTAGGTTTAAATGGTATACCTCGTCCCATATATTCAAA
>SAMPLE_42 [organism=Aphis fabae] MITOCHONDRIAL_COI_GENE_FOR_CYTOCHROME_OXIDASE_SUBUNIT_I
TTACGATGAATACATCATTTTTTGACCAGCAGGAGGAGGAGATCCAATTCTTTATCAACATTTATTTTGATTTTTTGGAC
ATCCAGAAGTTTATATTTTAATTTTACCTGGATTTGGATTAATTTCACATATTATTAGTCAAGAAAGAAATAAAAATGAA
ACATTTGGTAATATTAGAATAATTTATGCAATATTAACTATTGGATTACTAGGATTTATTGTTTGAGCTCATCATATATT
TACAATCGGAATAGACGTTGATACACGAGCCTACTTTACATCAGCAACTATAATTATTGCTATTCCAACAGGAATCAAAA
TTTTTAGATGACTAGCAACTATTTATGGATCTAAAATTAATTTTTCACCATCAACAATTTGAGCCTTAGGATTTATTTTT
CTATTTACAATTGGGGGATTAACAGGAGTAATTCTTGCTAATTCATCTATTGATATTATTCTTCATGATACTTATTATGT
AGTAGCACATTTTCACTATGTATTATCAATAGGAATTGTATTTGCAATTATTGCCAGTTTAATCCATTGATTTCCAATTT
TCACAGGATTCTCAATAAACAATTTTATTTTAAAAATTCAATTTATTTTAATATTTATTGGAGTTAATATAACTTTCTTC
CCTCAACATTTTTTAGGTTTAAATGGTATACCTCGTCCCAATAATACACA
>SAMPLE_43  [organism=Aphis fabae] MITOCHONDRIAL_COI_GENE_FOR_CYTOCHROME_OXIDASE_SUBUNIT_I
TCAGATGATACATCATTTTTGACCAGCAGAGGAGGAGATCCAATTCTTTATCAACATTTATTTTGATTTTTTGGACATCC
AGAAGTTTATATTTTAATTTTACCTGGATTTGGATTAATTTCACATATTATTAGTCAAGAAAGAAATAAAAATGAAACAT
TTGGTAATATTAGAATAATTTATGCAATATTAACTATTGGATTACTAGGATTTATTGTTTGAGCTCATCATATATTTACA
ATCGGAATAGACGTTGATACACGAGCCTACTTTACATCAGCAACTATAATTATTGCTATTCCAACAGGAATCAAAATTTT
TAGATGACTAGCAACTATTTATGGATCTAAAATTAATTTTTCACCATCAACAATTTGAGCCTTAGGATTTATTTTTCTAT
TTACAATTGGGGGATTAACAGGAGTAATTCTTGCTAATTCATCTATTGATATTATTCTTCATGATACTTATTATGTAGTA
GCACATTTTCACTATGTATTATCAATAGGAATTGTATTTGCAATTATTGCCAGTTTAATCCATTGATTTCCAATTTTCAC
AGGATTCTCAATAAACAATTTTATTTTAAAAATTCAATTTATTTTAATATTTATTGAGTTAATATAACTTTCTTCCCTCA
ACATTTTTTAGGTTTAATGGTATACCTCGTCGGATTAAAC
>SAMPLE_44  [organism=Aphis fabae] MITOCHONDRIAL_COI_GENE_FOR_CYTOCHROME_OXIDASE_SUBUNIT_I
TAAGAGATACATCATTTTTTGACCAGCAGGAGGAGGAGATCCAATTCTTTATCAACATTTATTTTGATTTTTTGGACATC
CAGAAGTTTATATTTTAATTTTACCTGGATTTGGATTAATTTCACATATTATTAGTCAAGAAAGAAATAAAAATGAAACA
TTTGGTAATATTAGAATAATTTATGCAATATTAACTATTGGATTACTAGGATTTATTGTTTGAGCTCATCATATATTTAC
AATCGGAATAGACGTTGATACACGAGCCTACTTTACATCAGCAACTATAATTATTGCTATTCCAACAGGAATCAAAATTT
TTAGATGACTAGCAACTATTTATGGATCTAAAATTAATTTTTCACCATCAACAATTTGAGCCTTAGGATTTATTTTTCTA
TTTACAATTGGGGGATTAACAGGAGTAATTCTTGCTAATTCATCTATTGATATTATTCTTCATGATACTTATTATGTAGT
AGCACATTTTCACTATGTATTATCAATAGGAATTGTATTTGCAATTATTGCCAGTTTAATCCATTGATTTCCAATTTTCA
CAGGATTCTCAATAAACAATTTTATTTTAAAAATTCAATTTATTTTAATATTTATTGGAGTTAATATAACTTTCTTCCCT
CAACATTTTTTTAGGTTTAAATGGTATACCTCGTCCCAAAATATAAC
>SAMPLE_45  [organism=Aphis fabae] MITOCHONDRIAL_COI_GENE_FOR_CYTOCHROME_OXIDASE_SUBUNIT_I
ACACGATGATACATCATTTTTTGACCAGCAGGAGGAGGAGATCCAATTCTTTATCAACATTTATTTTGATTTTTTGGACA
TCCAGAAGTTTATATTTTAATTTTACCTGGATTTGGATTAATTTCACATATTATTAGTCAAGAAAGAAATAAAAATGAAA
CATTTGGTAATATTAGAATAATTTATGCAATATTAACTATTGGATTACTAGGATTTATTGTTTGAGCTCATCATATATTT
ACAATCGGAATAGACGTTGATACACGAGCCTACTTTACATCAGCAACTATAATTATTGCTATTCCAACAGGAATCAAAAT
TTTTAGATGACTAGCAACTATTTATGGATCTAAAATTAATTTTTCACCATCAACAATTTGAGCCTTAGGATTTATTTTTC
TATTTACAATTGGGGGATTAACAGGAGTAATTCTTGCTAATTCATCTATTGATATTATTCTTCATGATACTTATTATGTA
GTAGCACATTTTCACTATGTATTATCAATAGGAATTGTATTTGCAATTATTGCCAGTTTAATCCATTGATTTCCAATTTT
CACAGGATTCTCAATAAACAATTTTATTTTAAAAATTCAATTTATTTTAATATTTATTGGAGTTAATATAACTTTCTTCC
CTCAACATTTTTTTAGGTTTAAATGGTATACCTCGTCCCAAATATATAACA
