# Supplementary material for: Viral metagenomics of aphids present in bean and maize plots on mixed-use farms in Kenya reveals the presence of three dicistroviruses including a novel Big Sioux River virus-like dicistrovirus
Source: Virol J. 2017 Oct 2;14:188. doi: 10.1186/s12985-017-0854-x (PMC5625602; doi:10.1186/s12985-017-0854-x)
Supplement: Supplementary file 5 — CO1 sequences from Virfind. (TXT 43 kb) [file 12985_2017_854_MOESM5_ESM.txt]

Additional file 5: Text file S3. CO1 sequences from Virfind.

>SAMPLE_17VIR  [organism=Aphis fabae] MITOCHONDRIAL_COI_GENE_FOR_CYTOCHROME_OXIDASE_SUBUNIT_I
AATTAAGACAAATTAATTCAATTATTAATAATAATCAACTATATAATGTAATTGTTACAA
TTCATGCTTTTATTATAATTTTTTTTATAACTATACCAATTGTAATTGGAGGTTTTGGAA
ATTGATTAATTCCTATAATAATAGGATGCCCAGACATATCTTTCCCACGATTAAATAATA
TTAGATTTTGATTATTACCACCATCACTAATAATAATAATTTGTAGATTTATAATTAATA
ACGGAACAGGAACAGGATGAACTATTTATCCACCCCTATCAAATAATATTGCCCATAATA
ATATTTCAGTTGATTTAACTATTTTTTCCCTTCATCTAGCAGGTATTTCATCAATTTTAG
GAGCAATTAATTTTGTTTGCACTATTTTAAATATAATACCTAATAATATAAAATTAAATC
AAATTCCTCTATTTCCATGATCAATCTTAATTACAGCCATATTATTAATTTTATCCTTAC
CAGTTTTAGCTGGTGCTATTACTATATTATTAACTGATCGAAATTTAAATACATCATTTT
TTGACCCAGCAGGAGGAGGAGATCCAATTCTTTATCAACATTTATTTTGATTTTTTGGAC
ATCCAGAAGTTTATATTTTAATTTTACCTGGATTTGGATTAATTTCACATATTATTAGTC
AAGAAAGAAATAAAAATGAAACATTTGGTAATATTAGAATAATTTATGCAATATTAACTA
TTGGATTACTAGGATTTATTGTTTGAGCTCATCATATATTTACAATCGGAATAGACGTTG
ATACACGAGCCTACTTTACATCAGCAACTATAATTATTGCTATTCCAACAGGAATCAAAA
TTTTTAGATGACTAGCAACTATTTATGGATCTAAAATTAATTTTTCACCATCAACAATTT
GAGCCTTAGGATTTATTTTTCTATTTACAATTGGGGGATTAACAGGAGTAATTCTTGCTA
ATTCATCTATTGATATTATTCTTCATGATACTTATTATGTAGTAGCACATTTTCACTATG
TATTATCAATAGGAATTGTATTTGCAATTATTGCCAGTTTAATCCATTGATTTCCAATTT
TCACAGGATTCTCAATAAACAATTTTATTTTAAAAATTCAATTTATTTTAATATTTATTG
GAGTTAATATAACTTTCTTCCCTCAACATTTTTTAGGTTTAAATGGTATGCCTCGACGAT
ATTCAGATTACCCAAATAACTTTTTACTATGAAATATAATTTCATCAATTAAAAT
>SAMPLE_18VIR  [organism=Aphis fabae] MITOCHONDRIAL_COI_GENE_FOR_CYTOCHROME_OXIDASE_SUBUNIT_I
ATTGGAACTTTATATTTTTTATTTGGTATTTGATCAGGTATAATTGGATCTTCACTTAGA
ATTTTAATTCGATTAGAATTAAGACAAATTAATTCAATTATTAATAATAATCAACTATAT
AATGTAATTGTTACAATTCATGCTTTTATTATAATTTTTTTTATAACTATACCAATTGTA
ATTGGAGGTTTTGGAAATTGATTAATTCCTATAATAATAGGATGCCCAGACATATCTTTC
CCACGATTAAATAATATTAGATTTTGATTATTACCACCATCACTAATAATAATAATTTGT
AGATTTATAATTAATAACGGAACAGGAACAGGATGAACTATTTATCCACCCCTATCAAAT
AATATTGCCCATAATAATATTTCAGTTGATTTAACTATTTTTTCCCTTCATCTAGCAGGT
ATTTCATCAATTTTAGGAGCAATTAATTTTGTTTGCACTATTTTAAATATAATACCTAAT
AATATAAAATTAAATCAAATTCCTCTATTTCCATGATCAATCTTAATTACAGCCATATTA
TTAATTTTATCCTTACCAGTTTTAGCTGGTGCTATTACTATATTATTAACTGATCGAAAT
TTAAATACATCATTTTTTGACCCAGCAGGAGGAGGAGATCCAATTCTTTATCAACATTTA
TTTTGATTTTTTGGACATCCAGAAGTTTATATTTTAATTTTACCTGGATTTGGATTAATT
TCACATATTATTAGTCAAGAAAGAAATAAAAATGAAACATTTGGTAATATTAGAATAATT
TATGCAATATTAACTATTGGATTACTAGGATTTATTGTTTGAGCTCATCATATATTTACA
ATCGGAATAGACGTTGATACACGAGCCTACTTTACATCAGCAACTATAATTATTGCTATT
CCAACAGGAATCAAAATTTTTAGATGACTAGCAACTATTTATGGATCTAAAATTAATTTT
TCACCATCAACAATTTGAGCCTTAGGATTTATTTTTCTATTTACAATTGGGGGATTAACA
GGAGTAATTCTTGCTAATTCATCTATTGATATTATTCTTCATGATACTTATTATGTAGTA
GCACATTTTCACTATGTATTATCAATAGGAATTGTATTTGCAATTATTGCCAGTTTAATC
CATTGATTTCCAATTTTCACAGGATTCTCAATAAACAATTTTATTTTAAAAATTCAATTT
ATCTGAATATCGTCGAGGCATACCATTTAAACCTAAAAAATGTTGAGGGAAGAA
>SAMPLE_19VIR  [organism=Aphis fabae] MITOCHONDRIAL_COI_GENE_FOR_CYTOCHROME_OXIDASE_SUBUNIT_I
GCTTTTATTATAATTTTTTTTATAACTATACCAATTGTAATTGGAGGTTTTGGAAATTGA
TTAATTCCTATAATAATAGGATGCCCAGACATATCTTTCCCACGATTAAATAATATTAGA
TTTTGATTATTACCACCATCACTAATAATAATAATTTGTAGATTTATAATTAATAACGGA
ACAGGAACAGGATGAACTATTTATCCACCCCTATCAAATAATATTGCCCATAATAATATT
TCAGTTGATTTAACTATTTTTTCCCTTCATCTAGCAGGTATTTCATCAATTTTAGGAGCA
ATTAATTTTGTTTGCACTATTTTAAATATAATACCTAATAATATAAAATTAAATCAAATT
CCTCTATTTCCATGATCAATCTTAATTACAGCCATATTATTAATTTTATCCTTACCAGTT
TTAGCTGGTGCTATTACTATATTATTAACTGATCGAAATTTAAATACATCATTTTTTGAC
CCAGCAGGAGGAGGAGATCCAATTCTTTATCAACATTTATTTTGATTTTTTGGACATCCA
GAAGTTTATATTTTAATTTTACCTGGATTTGGATTAATTTCACATATTATTAGTCAAGAA
AGAAATAAAAATGAAACATTTGGTAATATTAGAATAATTTATGCAATATTAACTATTGGA
TTACTAGGATTTATTGTTTGAGCTCATCATATATTTACAATCGGAATAGACGTTGATACA
CGAGCCTACTTTACATCAGCAACTATAATTATTGCTATTCCAACAGGAATCAAAATTTTT
AGATGACTAGCAACTATTTATGGATCTAAAATTAATTTTTCACCATCAACAATTTGAGCC
TTAGGATTTATTTTTCTATTTACAATTGGGGGATTAACAGGAGTAATTCTTGCTAATTCA
TCTATTGATATTATTCTTCATGATACTTATTATGTAGTAGCACATTTTCACTATGTATTA
TCAATAGGAATTGTATTTGCAATTATTGCCAGTTTAATCCATTGATTTCCAATTTTCACA
GGATTCTCAATAAACAATTTTATTTTAAAAATTCAATTTATTTTAATATTTATTGGAGTT
AATATAACTTTCTTCCCTCAACATTTTTTAGGTTTAAATGGTG
>SAMPLE_20VIR  [organism=Aphis fabae] MITOCHONDRIAL_COI_GENE_FOR_CYTOCHROME_OXIDASE_SUBUNIT_I
AATAATAATTCTAAATGTTGAGATTATTGATCCAATTGATGAAATTATATTTCATAGTAA
AAAGTTATTTGGGTAATCTGAATATCGTCGAGGCATACCATTTAAACCTAAAAAATGTTG
AGGGAAGAAAGTTATATTAACTCCAATAAATATTAAAATAAATTGAATTTTTAAAATAAA
ATTGTTTATTGAGAATCCTGTGAAAATTGGAAATCAATGGATTAAACTGGCAATAATTGC
AAATACAATTCCTATTGATAATACATAGTGAAAATGTGCTACTACATAATAAGTATCATG
AAGAATAATATCAATAGATGAATTAGCAAGAATTACTCCTGTTAATCCCCCAATTGTAAA
TAGAAAAATAAATCCTAAGGCTCAAATTGTTGATGGTGAAAAATTAATTTTAGATCCATA
AATAGTTGCTAGTCATCTAAAAATTTTGATTCCTGTTGGAATAGCAATAATTATAGTTGC
TGATGTAAAGTAGGCTCGTGTATCAACGTCTATTCCGATTGTAAATATATGATGAGCTCA
AACAATAAATCCTAGTAATCCAATAGTTAATATTGCATAAATTATTCTAATATTACCAAA
TGTTTCATTTTTATTTCTTTCTTGACTAATAATATGTGAAATTAATCCAAATCCAGGTAA
AATTAAAATATAAACTTCTGGATGTCCAAAAAATCAAAATAAATGTTGATAAAGAATTGG
ATCTCCTCCTCCTGCTGGGTCAAAAAATGATGTATTTAAATTTCGATCAGTTAATAATAT
AGTAATAGCACCAGCTAAAACTGGTAAGGATAAAATTAATAATATGGCTGTAATTAAGAT
TGATCATGGAAATAGAGGAATTTGATTTAATTTTATATTATTAGGTATTATATTTAAAAT
AGTGCAAACAAAATTAATTGCTCCTAAAATTGATGAAATACCTGCTAGATGAAGGGAAAA
AATAGTTAAATCAACTGAAATATTATTATGGGCAATATTATTTGATAGGGGTGGATAAAT
AGTTCATCCTGTTCCTGTTCCGTTATTAATTATAAATCTACAAATTATTATTATTAGTGA
TGGTGGTAATAATCAAAATCTAATATTATTTAATCGTGGGAAAGATATGTCTGGGCATCC
TATTATTATAGGAATTAATCAATTTCCAAAACCTCCAATTACAATTGGTATAGTTATAAA
AAAAATTATAATAAAAGCATGAATTGTAACAATTACATTATATAGTTGATTATTATTAAT
AATTGAATTAATTTGTCTTAATTCTAATCGAATTAAAATTCTAAGTGAAG
>SAMPLE_21VIR  [organism=Aphis fabae] MITOCHONDRIAL_COI_GENE_FOR_CYTOCHROME_OXIDASE_SUBUNIT_I
ACTAATCATAAAGATATTGGAACTTTATATTTTTTATTTGGTATTTGATCAGGGATAATT
GGATCTTCACTTAGAATTTTAATTCGATTAGAATTAAGACAAATTAATTCAATTATTAAT
AATAATCAACTATATAATGTAATTGTTACAATTCATGCTTTTATTATAATTTTTTTTATA
ACTATACCAATTGTAATTGGAGGTTTTGGAAATTGATTAATTCCTATAATAATAGGATGC
CCAGACATATCTTTCCCACGATTAAATAATATTAGATTTTGATTATTACCACCATCACTA
ATAATAATAATTTGTAGATTTATAATTAATAACGGAACAGGAACAGGATGAACTATTTAT
CCACCCCTATCAAATAATATTGCCCATAATAATATTTCAGTTGATTTAACTATTTTTTCC
CTTCATCTAGCAGGTATTTCATCAATTTTAGGAGCAATTAATTTTGTTTGCACTATTTTA
AATATAATACCTAATAATATAAAATTAAATCAAATTCCTCTATTTCCATGATCAATCTTA
ATTACAGCCATATTATTAATTTTATCCTTACCAGTTTTAGCTGGTGCTATTACTATATTA
TTAACTGATCGAAATTTAAATACATCATTTTTTGACCCAGCAGGAGGAGGAGATCCAATT
CTTTATCAACATTTATTTTGATTTTTTGGACATCCAGAAGTTTATATTTTAATTTTACCT
GGATTTGGATTAATTTCACATATTATTAGTCAAGAAAGAAATAAAAATGAAACATTTGGT
AATATTAGAATAATTTATGCAATATTAACTATTGGATTACTAGGATTTATTGTTTGAGCT
CATCATATATTTACAATCGGAATAGACGTTGATACACGAGCCTACTTTACATCAGCAACT
ATAATTATTGCTATTCCAACAGGAATCAAAATTTTTAGATGACTAGCAACTATTTATGGA
TCTAAAATTAATTTTTCACCATCAACAATTTGAGCCTTAGGATTTATTTTTCTATTTACA
ATTGGGGGATTAACAGGAGTAATTCTTGCTAATTCATCTATTGATATTATTCTTCATGAT
ACTTATTATGTAGTAGCACATTTTCACTATGTATTATCAATAGGAATTGTATTTGCAATT
ATTGCCAGTTTAATCCATTGATTTCCAATTTTCACAGGATTCTCAATAAACAATTTTATT
TTAAAAATTCAATTTATTTTAATATTTATTGGAGTTAATATAACTTTCTTCCCTCAACAT
TTTTTAGGTTTAAATGGTATGCCTCGACGATATTCAGATTACCCAAATAACTTTTTACTA
TGAAATATAATTTCATCAATTGGATCAATA
>SAMPLE_22VIR  [organism=Aphis fabae] MITOCHONDRIAL_COI_GENE_FOR_CYTOCHROME_OXIDASE_SUBUNIT_I
GTTTTGGAAATTGATTAATTCCTATAATAATAGGATGCCCAGACATATCTTTCCCACGAT
TAAATAATATTAGATTTTGATTATTACCACCATCACTAATAATAATAATTTGTAGATTTA
TAATTAATAACGGAACAGGAACAGGATGAACTATTTATCCACCCCTATCAAATAATATTG
CCCATAATAATATTTCAGTTGATTTAACTATTTTTTCCCTTCATCTAGCAGGTATTTCAT
CAATTTTAGGAGCAATTAATTTTGTTTGCACTATTTTAAATATAATACCTAATAATATAA
AATTAAATCAAATTCCTCTATTTCCATGATCAATCTTAATTACAGCCATATTATTAATTT
TATCCTTACCAGTTTTAGCTGGTGCTATTACTATATTATTAACTGATCGAAATTTAAATA
CATCATTTTTTGACCCAGCAGGAGGAGGAGATCCAATTCTTTATCAACATTTATTTTGAT
TTTTTGGACATCCAGAAGTTTATATTTTAATTTTACCTGGATTTGGATTAATTTCACATA
TTATTAGTCAAGAAAGAAATAAAAATGAAACATTTGGTAATATTAGAATAATTTATGCAA
TATTAACTATTGGATTACTAGGATTTATTGTTTGAGCTCATCATATATTTACAATCGGAA
TAGACGTTGATACACGAGCCTACTTTACATCAGCAACTATAATTATTGCTATTCCAACAG
GAATCAAAATTTTTAGATGACTAGCAACTATTTATGGATCTAAAATTAATTTTTCACCAT
CAACAATTTGAGCCTTAGGATTTATTTTTCTATTTACAATTGGGGGATTAACAGGA
>SAMPLE_23VIR [organism=Aphis fabae] MITOCHONDRIAL_COI_GENE_FOR_CYTOCHROME_OXIDASE_SUBUNIT_I
AGGTGGTAAATTATGAATTCATTCAATTGAATTTCTTAAATTTAATTTAAAAATTGTTAT
TTTTTTTAAAAAAATTCTATTTCAAATTGAATAAATTAAAATAATAATTCTAAATGTTGA
GATTATTGATCCAATTGATGAAATTATATTTCATAGTAAAAAGTTATTTGGGTAATCTGA
ATATCGTCGAGGCATACCATTTAAACCTAAAAAATGTTGAGGGAAGAAAGTTATATTAAC
TCCAATAAATATTAAAATAAATTGAATTTTTAAAATAAAATTGTTTATTGAGAATCCTGT
GAAAATTGGAAATCAATGGATTAAACTGGCAATAATTGCAAATACAATTCCTATTGATAA
TACATAGTGAAAATGTGCTACTACATAATAAGTATCATGAAGAATAATATCAATAGATGA
ATTAGCAAGAATTACTCCTGTTAATCCCCCAATTGTAAATAGAAAAATAAATCCTAAGGC
TCAAATTGTTGATGGTGAAAAATTAATTTTAGATCCATAAATAGTTGCTAGTCATCTAAA
AATTTTGATTCCTGTTGGAATAGCAATAATTATAGTTGCTGATGTAAAGTAGGCTCGTGT
ATCAACGTCTATTCCGATTGTAAATATATGATGAGCTCAAACAATAAATCCTAGTAATCC
AATAGTTAATATTGCATAAATTATTCTAATATTACCAAATGTTTCATTTTTATTTCTTTC
TTGACTAATAATATGTGAAATTAATCCAAATCCAGGTAAAATTAAAATATAAACTTCTGG
ATGTCCAAAAAATCAAAATAAATGTTGATAAAGAATTGGATCTCCTCCTCCTGCTGGGTC
AAAAAATGATGTATTTAAATTTCGATCAGTTAATAATATAGTAATAGCACCAGCTAAAAC
TGGTAAGGATAAAATTAATAATATGGCTGTAATTAAGATTGATCATGGAAATAGAGGAAT
TTGATTTAATTTTATATTATTAGGTATTATATTTAAAATAGTGCAAACAAAATTAATTGC
TCCTAAAATTGATGAAATACCTGCTAGATGAAGGGAAAAAATAGTTAAATCAACTGAAAT
ATTATTATGGGCAATATTATTTGATAGGGGTGGATAAATAGTTCATCCTGTTCCTGTTCC
GTTATTAATTATAAATCTACAAATTATTATTATTAGTGATGGTGGTAATAATCAAAATCT
AATATTATTTAATCGTGGGAAAGATATGTCTGGGCATCCTATTATTATAGGAATTAATCA
ATTTCCAAAACCTCCAATTACAATTGGTATAGTTATAAAAAAAATTATAATAAAAGCATG
AATTGTAACAATTACATTATATAGTTGATTATTATTAATAATTGAATTAATTTGTCTTAA
TTCTAATCGAATTAAAATTCTAAGTGAAGATCCAATTATACCTGATCAAATACCAAATAA
AAAATATAAAGTTCCAATATCT
>SAMPLE_25VIR  [organism=Aphis fabae] MITOCHONDRIAL_COI_GENE_FOR_CYTOCHROME_OXIDASE_SUBUNIT_I
ATTCGATTAGACTTAAGACAAATTAATTCAATTATTAATAATAATCAACTATATAATGTA
ATTGTTACAATTCATGCTTTTATTATAATTTTTTTTATAACTATACCAATTGTAATTGGA
GGTTTTGGAAATTGATTAATTCCTATAATAATAGGATGCCCAGACATATCTTTCCCACGA
TTAAATAATATTAGATTTTGATTATTACCACCATCACTAATAATAATAATTTGTAGATTT
ATAATTAATAACGGAACAGGAACAGGATGAACTATTTATCCACCCCTATCAAATAATATT
GCCCATAATAATATTTCAGTTGATTTAACTATTTTTTCCCTTCATCTAGCAGGTATTTCA
TCAATTTTAGGAGCAATTAATTTTGTTTGCACTATTTTAAATATAATACCTAATAATATA
AAATTAAATCAAATTCCTCTATTTCCATGATCAATCTTAATTACAGCCATATTATTAATT
TTATCCTTACCAGTTTTAGCTGGTGCTATTACTATATTATTAACTGATCGAAATTTAAAT
ACATCATTTTTTGACCCAGCAGGAGGAGGAGATCCAATTCTTTATCAACATTTATTTTGA
TTTTTTGGACATCCAGAAGTTTATATTTTAATTTTACCTGGATTTGGATTAATTTCACAT
ATTATTAGTCAAGAAAGAAATAAAAATGAAACATTTGGTAATATTAGAATAATTTATGCA
ATATTAACTATTGGATTACTAGGATTTATTGTTTGAGCTCATCATATATTTACAATCGGA
ATAGACGTTGATACACGAGCCTACTTTACATCAGCAACTATAATTATTGCTATTCCAACA
GGAATCAAAATTTTTAGATGACTAGCAACTATTTATGGATCTAAAATTAATTTTTCACCA
TCAACAATTTGAGCCTTAGGATTTATTTTTCTATTTACAATTGGGGGATTAACAGGAGTA
ATTCTTGCTAATTCATCTATTGATATTATTCTTCATGATACTTATTATGTAGTAGCACAT
TTTCACTATGTATTATCAATAGGAATTGTATTTGCAATTATTGCCAGTTTAATCCATTGA
TTTCCAATTTTCACAGGATTCTCAATAAACAATTTTATTTTAAAAATTCAATTTATTTTA
ATATTTATTGGAGTTAATATAACTTTCTTCCCTCAACATTTTTTAGGTTTAAATGGTATG
CCTCGACGATATTCAGATTACCCAAATAACTTTTTACTATGAAATATAATTTCATCAATT
GGATCAATAATCTCA
>SAMPLE_26VIR [organism=Aphis fabae] MITOCHONDRIAL_COI_GENE_FOR_CYTOCHROME_OXIDASE_SUBUNIT_I
TCCAATTGATGAAATTATATTTCATAGTAAAAAGTTATTTGGGTAATCTGAATATCGTCG
AGGCATACCATTTAAACCTAAAAAATGTTGAGGGAAGAAAGTTATATTAACTCCAATAAA
TATTAAAATAAATTGAATTTTTAAAATAAAATTGTTTATTGAGAATCCTGTGAAAATTGG
AAATCAATGGATTAAACTGGCAATAATTGCAAATACAATTCCTATTGATAATACATAGTG
AAAATGTGCTACTACATAATAAGTATCATGAAGAATAATATCAATAGATGAATTAGCAAG
AATTACTCCTGTTAATCCCCCAATTGTAAATAGAAAAATAAATCCTAAGGCTCAAATTGT
TGATGGTGAAAAATTAATTTTAGATCCATAAATAGTTGCTAGTCATCTAAAAATTTTGAT
TCCTGTTGGAATAGCAATAATTATAGTTGCTGATGTAAAGTAGGCTCGTGTATCAACGTC
TATTCCGATTGTAAATATATGATGAGCTCAAACAATAAATCCTAGTAATCCAATAGTTAA
TATTGCATAAATTATTCTAATATTACCAAATGTTTCATTTTTATTTCTTTCTTGACTAAT
AATATGTGAAATTAATCCAAATCCAGGTAAAATTAAAATATAAACTTCTGGATGTCCAAA
AAATCAAAATAAATGTTGATAAAGAATTGGATCTCCTCCTCCTGCTGGGTCAAAAAATGA
TGTATTTAAATTTCGATCAGTTAATAATATAGTAATAGCACCAGCTAAAACTGGTAAGGA
TAAAATTAATAATATGGCTGTAATTAAGATTGATCATGGAAATAGAGGAATTTGATTTAA
TTTTATATTATTAGGTATTATATTTAAAATAGTGCAAACAAAATTAATTGCTCCTAAAAT
TGATGAAATACCTGCTAGATGAAGGGAAAAAATAGTTAAATCAACTGAAATATTATTATG
GGCAATATTATTTGATAGGGGTGGATAAATAGTTCATCCTGTTCCTGTTCCGTTATTAAT
TATAAATCTACAAATTATTATTATTAGTGATGGTGGTAATAATCAAAATCTAATATTATT
TAATCGTGGGAAAGATATGTCTGGGCATCCTATTATTATAGGAATTAATCAATTTCCAAA
ACCTCCAATTACAATTGGTATAGTTATAAAAAAAATTATAATAAAAGCATGAATTGTAAC
AATTACATTATATAGTTG
>SAMPLE_27VIR  [organism=Aphis fabae] MITOCHONDRIAL_COI_GENE_FOR_CYTOCHROME_OXIDASE_SUBUNIT_I
ACTGGCAATAATTGCAAATACAATTCCTATTGATAATACATAGTGAAAATGTGCTACTAC
ATAATAAGTATCATGAAGAATAATATCAATAGATGAATTAGCAAGAATTACTCCTGTTAA
TCCCCCAATTGTAAATAGAAAAATAAATCCTAAGGCTCAAATTGTTGATGGTGAAAAATT
AATTTTAGATCCATAAATAGTTGCTAGTCATCTAAAAATTTTGATTCCTGTTGGAATAGC
AATAATTATAGTTGCTGATGTAAAGTAGGCTCGTGTATCAACGTCTATTCCGATTGTAAA
TATATGATGAGCTCAAACAATAAATCCTAGTAATCCAATAGTTAATATTGCATAAATTAT
TCTAATATTACCAAATGTTTCATTTTTATTTCTTTCTTGACTAATAATATGTGAAATTAA
TCCAAATCCAGGTAAAATTAAAATATAAACTTCTGGATGTCCAAAAAATCAAAATAAATG
TTGATAAAGAATTGGATCTCCTCCTCCTGCTGGGTCAAAAAATGATGTATTTAAATTTCG
ATCAGTTAATAATATAGTAATAGCACCAGCTAAAACTGGTAAGGATAAAATTAATAATAT
GGCTGTAATTAAGATTGATCATGGAAATAGAGGAATTTGATTTAATTTTATATTATTAGG
TATTATATTTAAAATAGTGCAAACAAAATTAATTGCTCCTAAAATTGATGAAATACCTGC
TAGATGAAGGGAAAAAATAGTTAAATCAACTGAAATATTATTATGGGCAATATTATTTGA
TAGGGGTGGATAAATAGTTCATCCTGTTCCTGTTCCGTTATTAATTATAAATCTACAAAT
TATTATTATTAGTGATGGTGGTAATAATCAAAATCTAATATTATTTAATCGTGGGAAAGA
TATGTCTGGGCATCCTATTATTATAGGAATTAATCAATTTCCAAAACCTCCAATTACAAT
TGGTATAGTTATAAAAAAAATTATAATAAAAG
>SAMPLE_28VIR  [organism=Aphis fabae] MITOCHONDRIAL_COI_GENE_FOR_CYTOCHROME_OXIDASE_SUBUNIT_I
ATCCTGTGAAAATTGGAAATCAATGGATTAAACTGGCAATAATTGCAAATACAATTCCTA
TTGATAATACATAGTGAAAATGTGCTACTACATAATAAGTATCATGAAGAATAATATCAA
TAGATGAATTAGCAAGAATTACTCCTGTTAATCCCCCAATTGTAAATAGAAAAATAAATC
CTAAGGCTCAAATTGTTGATGGTGAAAAATTAATTTTAGATCCATAAATAGTTGCTAGTC
ATCTAAAAATTTTGATTCCTGTTGGAATAGCAATAATTATAGTTGCTGATGTAAAGTAGG
CTCGTGTATCAACGTCTATTCCGATTGTAAATATATGATGAGCTCAAACAATAAATCCTA
GTAATCCAATAGTTAATATTGCATAAATTATTCTAATATTACCAAATGTTTCATTTTTAT
TTCTTTCTTGACTAATAATATGTGAAATTAATCCAAATCCAGGTAAAATTAAAATATAAA
CTTCTGGATGTCCAAAAAATCAAAATAAATGTTGATAAAGAATTGGATCTCCTCCTCCTG
CTGGGTCAAAAAATGATGTATTTAAATTTCGATCAGTTAATAATATAGTAATAGCACCAG
CTAAAACTGGTAAGGATAAAATTAATAATATGGCTGTAATTAAGATTGATCATGGAAATA
GAGGAATTTGATTTAATTTTATATTATTAGGTATTATATTTAAAATAGTGCAAACAAAAT
TAATTGCTCCTAAAATTGATGAAATACCTGCTAGATGAAGGGAAAAAATAGTTAAATCAA
CTGAAATATTATTATGGGCAATATTATTTGATAGGGGTGGATAAATAGTTCATCCTGTTC
CTGTTCCGTTATTAATTATAAATCTACAAATTATTATTATTAGTGATGGTGGTAATAATC
AAAATCTAATATTATTTAATCGTGGGAAAGATATGTCTGGGCATCCTATTATTATAGGAA
TTAATCAATTTCCAAAACCTCCAATTACAATTGGTATAGTTATAAAAAAAATTATAATAA
AAGCATGAATTGTAACAATTACATTATATAGTTGATTATTATTAATAATTGAA
>SAMPLE_29VIR  [organism=Aphis fabae] MITOCHONDRIAL_COI_GENE_FOR_CYTOCHROME_OXIDASE_SUBUNIT_I
AGAATAATATCAATAGATGAATTAGCAAGAATTACTCCTGTTAATCCCCCAATTGTAAAT
AGAAAAATAAATCCTAAGGCTCAAATTGTTGATGGTGAAAAATTAATTTTAGATCCATAA
ATAGTTGCTAGTCATCTAAAAATTTTGATTCCTGTTGGAATAGCAATAATTATAGTTGCT
GATGTAAAGTAGGCTCGTGTATCAACGTCTATTCCGATTGTAAATATATGATGAGCTCAA
ACAATAAATCCTAGTAATCCAATAGTTAATATTGCATAAATTATTCTAATATTACCAAAT
GTTTCATTTTTATTTCTTTCTTGACTAATAATATGTGAAATTAATCCAAATCCAGGTAAA
ATTAAAATATAAACTTCTGGATGTCCAAAAAATCAAAATAAATGTTGATAAAGAATTGGA
TCTCCTCCTCCTGCTGGGTCAAAAAATGATGTATTTAAATTTCGATCAGTTAATAATATA
GTAATAGCACCAGCTAAAACTGGTAAGGATAAAATTAATAATATGGCTGTAATTAAGATT
GATCATGGAAATAGAGGAATTTGATTTAATTTTATATTATTAGGTATTATATTTAAAATA
GTGCAAACAAAATTAATTGCTCCTAAAATTGATGAAATACCTGCTAGATGAAGGGAAAAA
ATAGTTAAATCAACTGAAATATTATTATGGGCAATATTATTTGATAGGGGTGGATAAATA
GTTCATCCTGTTCCTGTTCCGTTATTAATTATAAATCTACAAATTATTATTATTAGTGAT
GGTGGTAATAATCAAAATCTAATATTATTTAATCGTGGGAAAGATATGTCTGGGCATCCT
ATTATTATAGGAATTAATCAATTTCCAAAACCTCCAATTACAATTGGTATAGTTATAAAA
AAAATTATAATAAAAGCATGAATTGTAACAATTACATTATATAGTTGATTATTATTAATA
ATTGAATTAATTTGTCTTAATTCTAATCGAAT
>SAMPLE_30VIR  [organism=Aphis fabae] MITOCHONDRIAL_COI_GENE_FOR_CYTOCHROME_OXIDASE_SUBUNIT_I
AGTTTATTGAGAATCCTGTGAAAATTGGAAATCAATGGATTAAACTGGCAATAATTGCAA
ATACAATTCCTATTGATAATACATAGTGAAAATGTGCTACTACATAATAAGTATCATGAA
GAATAATATCAATAGATGAATTAGCAAGAATTACTCCTGTTAATCCCCCAATTGTAAATA
GAAAAATAAATCCTAAGGCTCAAATTGTTGATGGTGAAAAATTAATTTTAGATCCATAAA
TAGTTGCTAGTCATCTAAAAATTTTGATTCCTGTTGGAATAGCAATAATTATAGTTGCTG
ATGTAAAGTAGGCTCGTGTATCAACGTCTATTCCGATTGTAAATATATGATGAGCTCAAA
CAATAAATCCTAGTAATCCAATAGTTAATATTGCATAAATTATTCTAATATTACCAAATG
TTTCATTTTTATTTCTTTCTTGACTAATAATATGTGAAATTAATCCAAATCCAGGTAAAA
TTAAAATATAAACTTCTGGATGTCCAAAAAATCAAAATAAATGTTGATAAAGAATTGGAT
CTCCTCCTCCTGCTGGGTCAAAAAATGATGTATTTAAATTTCGATCAGTTAATAATATAG
TAATAGCACCAGCTAAAACTGGTAAGGATAAAATTAATAATATGGCTGTAATTAAGATTG
ATCATGGAAATAGAGGAATTTGATTTAATTTTATATTATTAGGTATTATATTTAAAATAG
TGCAAACAAAATTAATTGCTCCTAAAATTGATGAAATACCTGCTAGATGAAGGGAAAAAA
TAGTTAAATCAACTGAAATATTATTATGGGCAATATTATTTGATAGGGGTGGATAAATAG
TTCATCCTGTTCCTGTTCCGTTATTAATTATAAATCTACAAATTATTATTATTAGTGATG
GTGGTAATAATCAAAATCTAATATTATTTAATCGTGGGAAAGATATGTCTGGGCATCCTA
TTATTATAGGAATTAATCAATTTCCAAAACCTCCAATTACAATTGGTATAGTTATAAAAA
AAATTATAATAAAAGCATGAATTGTAACAATTACATTATATAGTTGATTAGTATTAATAA
TTGAATTAATTTATCTTAATACTAATCGAATTAAAATTCTAAGTGAAGATCCAATTATGC
CTGATCAAATACCAAATAAAAAATATAAAGTTCCAATATCTTTATGATTAGT
>SAMPLE_31VIR  [organism=Aphis fabae] MITOCHONDRIAL_COI_GENE_FOR_CYTOCHROME_OXIDASE_SUBUNIT_I
GGGTAATCTGAATATCGTCGAGGCATACCATTTAAACCTAAAAAATGTTGAGGGAAGAAA
GTTATATTAACTCCAATAAATATTAAAATAAATTGAATTTTTAAAATAAAATTGTTTATT
GAGAATCCTGTGAAAATTGGAAATCAATGGATTAAACTGGCAATAATTGCAAATACAATT
CCTATTGATAATACATAGTGAAAATGTGCTACTACATAATAAGTATCATGAAGAATAATA
TCAATAGATGAATTAGCAAGAATTACTCCTGTTAATCCCCCAATTGTAAATAGAAAAATA
AATCCTAAGGCTCAAATTGTTGATGGTGAAAAATTAATTTTAGATCCATAAATAGTTGCT
AGTCATCTAAAAATTTTGATTCCTGTTGGAATAGCAATAATTATAGTTGCTGATGTAAAG
TAGGCTCGTGTATCAACGTCTATTCCGATTGTAAATATATGATGAGCTCAAACAATAAAT
CCTAGTAATCCAATAGTTAATATTGCATAAATTATTCTAATATTACCAAATGTTTCATTT
TTATTTCTTTCTTGACTAATAATATGTGAAATTAATCCAAATCCAGGTAAAATTAAAATA
TAAACTTCTGGATGTCCAAAAAATCAAAATAAATGTTGATAAAGAATTGGATCTCCTCCT
CCTGCTGGGTCAAAAAATGATGTATTTAAATTTCGATCAGTTAATAATATAGTAATAGCA
CCAGCTAAAACTGGTAAGGATAAAATTAATAATATGGCTGTAATTAAGATTGATCATGGA
AATAGAGGAATTTGATTTAATTTTATATTATTAGGTATTATATTTAAAATAGTGCAAACA
AAATTAATTGCTCCTAAAATTGATGAAATACCTGCTAGATGAAGGGAAAAAATAGTTAAA
TCAACTGAAATATTATTATGGGCAATATTATTTGATAGGGGTGGATAAATAGTTCATCCT
GTTCCTGTTCCGTTATTAATTATAAATCTACAAATTATTATTATTAGTGATGGTGGTAAT
AATCAAAATCTAATATTATTTAATCGTGGGAAAGATATGTCTGGGCATCCTATTATTATA
GGAATTAATCAATTTCCAAAACCTCCAATTACAATTGGTATAGTTATAAAAAAAATTATA
ATAAAAGCATGAATTGTAACAATTACATTATATAGTTGATTATTATTAATAATTGAATTA
ATTTGTCTTAATTCTAATCGATT
>SAMPLE_32VIR  [organism=Aphis fabae] MITOCHONDRIAL_COI_GENE_FOR_CYTOCHROME_OXIDASE_SUBUNIT_I
GTTACAATTCATGCTTTTATTATAATTTTTTTTATAACTATACCAATTGTAATTGGAGGT
TTTGGAAATTGATTAATTCCTATAATAATAGGATGCCCAGACATATCTTTCCCACGATTA
AATAATATTAGATTTTGATTATTACCACCATCACTAATAATAATAATTTGTAGATTTATA
ATTAATAACGGAACAGGAACAGGATGAACTATTTATCCACCCCTATCAAATAATATTGCC
CATAATAATATTTCAGTTGATTTAACTATTTTTTCCCTTCATCTAGCAGGTATTTCATCA
ATTTTAGGAGCAATTAATTTTGTTTGCACTATTTTAAATATAATACCTAATAATATAAAA
TTAAATCAAATTCCTCTATTTCCATGATCAATCTTAATTACAGCCATATTATTAATTTTA
TCCTTACCAGTTTTAGCTGGTGCTATTACTATATTATTAACTGATCGAAATTTAAATACA
TCATTTTTTGACCCAGCAGGAGGAGGAGATCCAATTCTTTATCAACATTTATTTTGATTT
TTTGGACATCCAGAAGTTTATATTTTAATTTTACCTGGATTTGGATTAATTTCACATATT
ATTAGTCAAGAAAGAAATAAAAATGAAACATTTGGTAATATTAGAATAATTTATGCAATA
TTAACTATTGGATTACTAGGATTTATTGTTTGAGCTCATCATATATTTACAATCGGAATA
GACGTTGATACACGAGCCTACTTTACATCAGCAACTATAATTATTGCTATTCCAACAGGA
ATCAAAATTTTTAGATGACTAGCAACTATTTATGGATCTAAAATTAATTTTTCACCATCA
ACAATTTGAGCCTTAGGATTTATTTTTCTATTTACAATTGGGGGATTAACAGGAGTAATT
CTTGCTAATTCATCTATTGATATTATTCTTCATGATACTTATTATGTAGTAGCACATTTT
CACTATGTATTATCAATAGGAATTGTATTTGCAATTATTGCCAGTTTAATCCATTGATTT
CCAATTTTCACAGGATTCTCAATAAACAATTTTATTTTAAAAATTCAATTTATTTTAATA
TTTATTGGAGTTAATATAACTTTCTTCCCTCAACATTTTTTAGGTTTAAATGGTATGCCT
CGAC
>SAMPLE_33VIR  [organism=Aphis fabae] MITOCHONDRIAL_COI_GENE_FOR_CYTOCHROME_OXIDASE_SUBUNIT_I
ATCATAAAGATATTGGAACTTTATATTTTTTATTTGGTATTTGATCAGGTATAATTGGAT
CTTCACTTAGAATTTTAATTCGATTAGAATTAAGACAAATTAATTCAATTATTAATAATA
ATCAACTATATAATGTAATTGTTACAATTCATGCTTTTATTATAATTTTTTTTATAACTA
TACCAATTGTAATTGGAGGTTTTGGAAATTGATTAATTCCTATAATAATAGGATGCCCAG
ACATATCTTTCCCACGATTAAATAATATTAGATTTTGATTATTACCACCATCACTAATAA
TAATAATTTGTAGATTTATAATTAATAACGGAACAGGAACAGGATGAACTATTTATCCAC
CCCTATCAAATAATATTGCCCATAATAATATTTCAGTTGATTTAACTATTTTTTCCCTTC
ATCTAGCAGGTATTTCATCAATTTTAGGAGCAATTAATTTTGTTTGCACTATTTTAAATA
TAATACCTAATAATATAAAATTAAATCAAATTCCTCTATTTCCATGATCAATCTTAATTA
CAGCCATATTATTAATTTTATCCTTACCAGTTTTAGCTGGTGCTATTACTATATTATTAA
CTGATCGAAATTTAAATACATCATTTTTTGACCCAGCAGGAGGAGGAGATCCAATTCTTT
ATCAACATTTATTTTGATTTTTTGGACATCCAGAAGTTTATATTTTAATTTTACCTGGAT
TTGGATTAATTTCACATATTATTAGTCAAGAAAGAAATAAAAATGAAACATTTGGTAATA
TTAGAATAATTTATGCAATATTAACTATTGGATTACTAGGATTTATTGTTTGAGCTCATC
ATATATTTACAATCGGAATAGACGTTGATACACGAGCCTACTTTACATCAGCAACTATAA
TTATTGCTATTCCAACAGGAATCAAAATTTTTAGATGACTAGCAACTATTTATGGATCTA
AAATTAATTTTTCACCATCAACAATTTGAGCCTTAGGATTTATTTTTCTATTTACAATTG
GGGGATTAACAGGAGTAATTCTTGCTAATTCATCTATTGATATTATTCTTCATGATACTT
ATTATGTAGTAGCACATTTTCACTATGTATTATCAATAGGAATTGTATTTGCAATTATTG
CCAGTTTAATCCATTGATTTCCAATTTTCACAGGATTCTCAATAAACAATTTTATTTTAA
AAATTCAATTTATTTTAATATTTATTGGAGTTAATATAACTTTCTTCCCTCAACATTTTT
TAGGTTTAAATGGTATGCCTCGACGATATTCAGATTACCCAAATAACTTTTTACTATGAA
ATATAATTTCATCAATTGGATCAATAATCTCAACATTTAGAATTATTATTTTAATTTATT
CAATTTGAAATAGAATTTTTTTAAAAAAAATAACAATTTTTAAATTAAATTTAAGGAATT
CAATTGAATGAATTCATAATTTACCACCTTTAGAACATTCATATTCAG
>SAMPLE_34VIR  [organism=Aphis fabae] MITOCHONDRIAL_COI_GENE_FOR_CYTOCHROME_OXIDASE_SUBUNIT_I	
TGGGTAATCTGAATATCGTCGAGGCATACCATTTAAACCTAAAAAATGTTGAGGGAAGAAAGTTATATTAACTCCAATAAATATTAAAATAAATTGAATTTTTAAAATAAAATTGTTTATTGAGAATCCTGTGAAAATTGGAAATCAATGGATTAAACTGGCAATAATTGCAAATACAATTCCTATTGATAATACATAGTGAAAATGTGCTACTACATAATAAGTATCATGAAGAATAATATCAATAGATGAATTAGCAAGAATTACTCCTGTTAATCCCCCAATTGTAAATAGAAAAATAAATCCTAAGGCTCAAATTGTTGATGGTGAAAAATTAATTTTAGATCCATAAATAGTTGCTAGTCATCTAAAAATTTTGATTCCTGTTGGAATAGCAATAATTATAGTTGCTGATGTAAAGTAGGCTCGTGTATCAACGTCTATTCCGATTGTAAATATATGATGAGCTCAAACAATAAATCCTAGTAATCCAATAGTTAATATTGCATAAATTATTCTAATATTACCAAATGTTTCATTTTTATTTCTTTCTTGACTAATAATATGTGAAATTAATCCAAATCCAGGTAAAATTAAAATATAAACTTCTGGATGTCCAAAAAATCAAAATAAATGTTGATAAAGAATTGGATCTCCTCCTCCTGCTGGGTCAAAAAATGATGTATTTAAATTTCGATCAGTTAATAATATAGTAATAGCACCAGCTAAAACTGGTAAGGATAAAATTAATAATATGGCTGTAATTAAGATTGATCATGGAAATAGAGGAATTTGATTTAATTTTATATTATTAGGTATTATATTTAAAATAGTGCAAACAAAATTAATTGCTCCTAAAATTGATGAAATACCTGCTAGATGAAGGGAAAAAATAGTTAAATCAACTGAAATATTATTATGGGCAATATTATTTGATAGGGGTGGATAAATAGTTCATCCTGTTCCTGTTCCGTTATTAATTATAAATCTACAAATTATTATTATTAGTGATGGTGGTAATAATCAAAATCTAATATTATTTAATCGTGGGAAAGATATGTCTGGGCATCCTATTATTATAGGAATTAATCAATTTCCAAAACCTCCAATTACAATTGGTATAGTTATAAAAAAAATTATAATAAAAGCATGAATTGTAACAATTACATTATATAGTTGATTATTATTAATAATTGAATTAATTTG	TGGGTAATCTGAATATCGTCGAGGCATACCATTTAAACCTAAAAAATGTTGAGGGAAGAAAGTTATATTAACTCCAATAAATATTAAAATAAATTGAATTTTTAAAATAAAATTGTTTATTGAGAATCCTGTGAAAATTGGAAATCAATGGATTAAACTGGCAATAATTGCAAATACAATTCCTATTGATAATACATAGTGAAAATGTGCTACTACATAATAAGTATCATGAAGAATAATATCAATAGATGAATTAGCAAGAATTACTCCTGTTAATCCCCCAATTGTAAATAGAAAAATAAATCCTAAGGCTCAAATTGTTGATGGTGAAAAATTAATTTTAGATCCATAAATAGTTGCTAGTCATCTAAAAATTTTGATTCCTGTTGGAATAGCAATAATTATAGTTGCTGATGTAAAGTAGGCTCGTGTATCAACGTCTATTCCGATTGTAAATATATGATGAGCTCAAACAATAAATCCTAGTAATCCAATAGTTAATATTGCATAAATTATTCTAATATTACCAAATGTTTCATTTTTATTTCTTTCTTGACTAATAATATGTGAAATTAATCCAAATCCAGGTAAAATTAAAATATAAACTTCTGGATGTCCAAAAAATCAAAATAAATGTTGATAAAGAATTGGATCTCCTCCTCCTGCTGGGTCAAAAAATGATGTATTTAAATTTCGATCAGTTAATAATATAGTAATAGCACCAGCTAAAACTGGTAAGGATAAAATTAATAATATGGCTGTAATTAAGATTGATCATGGAAATAGAGGAATTTGATTTAATTTTATATTATTAGGTATTATATTTAAAATAGTGCAAACAAAATTAATTGCTCCTAAAATTGATGAAATACCTGCTAGATGAAGGGAAAAAATAGTTAAATCAACTGAAATATTATTATGGGCAATATTATTTGATAGGGGTGGATAAATAGTTCATCCTGTTCCTGTTCCGTTATTAATTATAAATCTACAAATTATTATTATTAGTGATGGTGGTAATAATCAAAATCTAATATTATTTAATCGTGGGAAAGATATGTCTGGGCATCTTATTATTATAGGAATTAATCAATTTCCAAAACCTCCAATTACAATTGGTATAGTTATAAAAAAAATTATAATAAAAGCATGAATTGTAACAATTACATTATATAGTTGATTATTATTAATAATTGAATTAATTTG
>SAMPLE_35VIR  [organism=Aphis fabae] MITOCHONDRIAL_COI_GENE_FOR_CYTOCHROME_OXIDASE_SUBUNIT_I
GTGAAAATTGGAAATCAATGGATTAAACTGGCAATAATTGCAAATACAATTCCTATTGAT
AATACATAGTGAAAATGTGCTACTACATAATAAGTATCATGAAGAATAATATCAATAGAT
GAATTAGCAAGAATTACTCCTGTTAATCCCCCAATTGTAAATAGAAAAATAAATCCTAAG
GCTCAAATTGTTGATGGTGAAAAATTAATTTTAGATCCATAAATAGTTGCTAGTCATCTA
AAAATTTTGATTCCTGTTGGAATAGCAATAATTATAGTTGCTGATGTAAAGTAGGCTCGT
GTATCAACGTCTATTCCGATTGTAAATATATGATGAGCTCAAACAATAAATCCTAGTAAT
CCAATAGTTAATATTGCATAAATTATTCTAATATTACCAAATGTTTCATTTTTATTTCTT
TCTTGACTAATAATATGTGAAATTAATCCAAATCCAGGTAAAATTAAAATATAAACTTCT
GGATGTCCAAAAAATCAAAATAAATGTTGATAAAGAATTGGATCTCCTCCTCCTGCTGGG
TCAAAAAATGATGTATTTAAATTTCGATCAGTTAATAATATAGTAATAGCACCAGCTAAA
ACTGGTAAGGATAAAATTAATAATATGGCTGTAATTAAGATTGATCATGGAAATAGAGGA
ATTTGATTTAATTTTATATTATTAGGTATTATATTTAAAATAGTGCAAACAAAATTAATT
GCTCCTAAAATTGATGAAATACCTGCTAGATGAAGGGAAAAAATAGTTAAATCAACTGAA
ATATTATTATGGGCAATATTATTTGATAGGGGTGGATAAATAGTTCATCCTGTTCCTGTT
CCGTTATTAATTATAAATCTACAAATTATTATTATTAGTGATGGTGGTAATAATCAAAAT
CTAATATTATTTAATCGTGGGAAAGATATGTCTGGGCATCCTATTATTATAGGAATTAAT
CAATTTCCAAAACCTCCAATTACAATTGGTATAGTTATAAAAAAAATTATAATAAAAGCA
TGAATTGTAACAATTACATTATATAGTTGATTATTATTAATAATTGAATTAATTTGTCTT
AATTCTAATCGAATTAAAATTCTAAGTGAAGATCCAATTATACCTGATCA
>SAMPLE_36VIR  [organism=Aphis fabae] MITOCHONDRIAL_COI_GENE_FOR_CYTOCHROME_OXIDASE_SUBUNIT_I
GTGAAAATTGGAAATCAATGGATTAAACTGGCAATAATTGCAAATACAATTCCTATTGAT
AATACATAGTGAAAATGTGCTACTACATAATAAGTATCATGAAGAATAATATCAATAGAT
GAATTAGCAAGAATTACTCCTGTTAATCCCCCAATTGTAAATAGAAAAATAAATCCTAAG
GCTCAAATTGTTGATGGTGAAAAATTAATTTTAGATCCATAAATAGTTGCTAGTCATCTA
AAAATTTTGATTCCTGTTGGAATAGCAATAATTATAGTTGCTGATGTAAAGTAGGCTCGT
GTATCAACGTCTATTCCGATTGTAAATATATGATGAGCTCAAACAATAAATCCTAGTAAT
CCAATAGTTAATATTGCATAAATTATTCTAATATTACCAAATGTTTCATTTTTATTTCTT
TCTTGACTAATAATATGTGAAATTAATCCAAATCCAGGTAAAATTAAAATATAAACTTCT
GGATGTCCAAAAAATCAAAATAAATGTTGATAAAGAATTGGATCTCCTCCTCCTGCTGGG
TCAAAAAATGATGTATTTAAATTTCGATCAGTTAATAATATAGTAATAGCACCAGCTAAA
ACTGGTAAGGATAAAATTAATAATATGGCTGTAATTAAGATTGATCATGGAAATAGAGGA
ATTTGATTTAATTTTATATTATTAGGTATTATATTTAAAATAGTGCAAACAAAATTAATT
GCTCCTAAAATTGATGAAATACCTGCTAGATGAAGGGAAAAAATAGTTAAATCAACTGAA
ATATTATTATGGGCAATATTATTTGATAGGGGTGGATAAATAGTTCATCCTGTTCCTGTT
CCGTTATTAATTATAAATCTACAAATTATTATTATTAGTGATGGTGGTAATAATCAAAAT
CTAATATTATTTAATCGTGGGAAAGATATGTCTGGGCATCCTATTATTATAGGAATTAAT
CAATTTCCAAAACCTCCAATTACAATTGGTATAGTTATAAAAAAAATTATAATAAAAGCA
TGAATTGTAACAATTACATTATATAGTTGATTATTATTAATAATTGAATTAATTTGTCTT
AATTCTAATCGAATTAAAATTCTAAGTGAAGATCCAATTATACCTGATCA
>SAMPLE_37VIR  [organism=Aphis fabae] MITOCHONDRIAL_COI_GENE_FOR_CYTOCHROME_OXIDASE_SUBUNIT_I
AATTAAGACAAATTAATTCAATTATTAATAATAATCAACTATATAATGTAATTGTTACAA
TTCATGCTTTTATTATAATTTTTTTTATAACTATACCAATTGTAATTGGAGGTTTTGGAA
ATTGATTAATTCCTATAATAATAGGATGCCCAGACATATCTTTCCCACGATTAAATAATA
TTAGATTTTGATTATTACCACCATCACTAATAATAATAATTTGTAGATTTATAATTAATA
ACGGAACAGGAACAGGATGAACTATTTATCCACCCCTATCAAATAATATTGCCCATAATA
ATATTTCAGTTGATTTAACTATTTTTTCCCTTCATCTAGCAGGTATTTCATCAATTTTAG
GAGCAATTAATTTTGTTTGCACTATTTTAAATATAATACCTAATAATATAAAATTAAATC
AAATTCCTCTATTTCCATGATCAATCTTAATTACAGCCATATTATTAATTTTATCCTTAC
CAGTTTTAGCTGGTGCTATTACTATATTATTAACTGATCGAAATTTAAATACATCATTTT
TTGACCCAGCAGGAGGAGGAGATCCAATTCTTTATCAACATTTATTTTGATTTTTTGGAC
ATCCAGAAGTTTATATTTTAATTTTACCTGGATTTGGATTAATTTCACATATTATTAGTC
AAGAAAGAAATAAAAATGAAACATTTGGTAATATTAGAATAATTTATGCAATATTAACTA
TTGGATTACTAGGATTTATTGTTTGAGCTCATCATATATTTACAATCGGAATAGACGTTG
ATACACGAGCCTACTTTACATCAGCAACTATAATTATTGCTATTCCAACAGGAATCAAAA
TTTTTAGATGACTAGCAACTATTTATGGATCTAAAATTAATTTTTCACCATCAACAATTT
GAGCCTTAGGATTTATTTTTCTATTTACAATTGGGGGATTAACAGGAGTAATTCTTGCTA
ATTCATCTATTGATATTATTCTTCATGATACTTATTATGTAGTAGCACATTTTCACTATG
TATTATCAATAGGAATTGTATTTGCAATTATTGCCAGTTTAATCCATTGATTTCCAATTT
TCACAGGATTCTCAATAAACAATTTTATTTTAAAAATTCAATTTATTTTAATATTTATTG
GAGTTAATATAACTTTCTTCCCTCAACATTTTTTAGGTTTAAATGGTATGCCTCGACGAT
ATTCAGATTACCCAAATAACTTTTTACTATGAAATATAATTTCATCAATTGGATCAATAA
TCTCAACATTTAGAATTATTATTTTAATTTATTCAATTTGAAATAGAATTTTTTTAAAAA
AAATAACAATTTTTAAATTAAATTTAAGAAATTCAATTGAATGAATTCATAAT
>SAMPLE_38VIR  [organism=Aphis fabae]MITOCHONDRIAL_COI_GENE_FOR_CYTOCHROME_OXIDASE_SUBUNIT_I
ATTTGGGTAATCTGAATATCGTCGAGGCATACCATTTAAACCTAAAAAATGTTGAGGGAAGAAAGTTATATTAACTCCAATAAATATTAAAATAAATTGAATTTTTAAAATAAAATTGTTTATTGAGAATCCTGTGAAAATTGGAAATCAATGGATTAAACTGGCAATAATTGCAAATACAATTCCTATTGATAATACATAGTGAAAATGTGCTACTACATAATAAGTATCATGAAGAATAATATCAATAGATGAATTAGCAAGAATTACTCCTGTTAATCCCCCAATTGTAAATAGAAAAATAAATCCTAAGGCTCAAATTGTTGATGGTGAAAAATTAATTTTAGATCCATAAATAGTTGCTAGTCATCTAAAAATTTTGATTCCTGTTGGAATAGCAATAATTATAGTTGCTGATGTAAAGTAGGCTCGTGTATCAACGTCTATTCCGATTGTAAATATATGATGAGCTCAAACAATAAATCCTAGTAATCCAATAGTTAATATTGCATAAATTATTCTAATATTACCAAATGTTTCATTTTTATTTCTTTCTTGACTAATAATATGTGAAATTAATCCAAATCCAGGTAAAATTAAAATATAAACTTCTGGATGTCCAAAAAATCAAAATAAATGTTGATAAAGAATTGGATCTCCTCCTCCTGCTGGGTCAAAAAATGATGTATTTAAATTTCGATCAGTTAATAATATAGTAATAGCACCAGCTAAAACTGGTAAGGATAAAATTAATAATATGGCTGTAATTAAGATTGATCATGGAAATAGAGGAATTTGATTTAATTTTATATTATTAGGTATTATATTTAAAATAGTGCAAACAAAATTAATTGCTCCTAAAATTGATGAAATACCTGCTAGATGAAGGGAAAAAATAGTTAAATCAACTGAAATATTATTATGGGCAATATTATTTGATAGGGGTGGATAAATAGTTCATCCTGTTCCTGTTCCGTTATTAATTATAAATCTACAAATTATTATTATTAGTGATGGTGGTAATATCAAAATCTAATATTATTTAATCGTGGGAAAGATATGTCTGGGCATCCTATTATTATAGGAATTAATCAATTTCCAAAACCTCCAATTACAATTGGTATAGTTATAAAAAAAATTATAATAAAAGCATGAATTGTAACAATTACATTATATAGTTGATTATTATTAATAATTGAATTAATTTGTCTTAATTCTAATCGAATTAAAATTCTAAGTGAAGATCCAATTATACCTGATCAAATACCAAATAAAAAATATAAAGTTCCAATATCTTTATGATTAGTTG	ATTTGGGTAATCTGAATATCGTCGAGGCATACCATTTAAACCTAAAAAATGTTGAGGGAAGAAAGTTATATTAACTCCAATAAATATTAAAATAAATTGAATTTTTAAAATAAAATTGTTTATTGAGAATCCTGTGAAAATTGGAAATCAATGGATTAAACTGGCAATAATTGCAAATACAATTCCTATTGATAATACATAGTGAAAATGTGCTACTACATAATAAGTATCATGAAGAATAATATCAATAGATGAATTAGCAAGAATTACTCCTGTTAATCCCCCAATTGTAAATAGAAAAATAAATCCTAAGGCTCAAATTGTTGATGGTGAAAAATTAATTTTAGATCCATAAATAGTTGCTAGTCATCTAAAAATTTTGATTCCTGTTGGAATAGCAATAATTATAGTTGCTGATGTAAAGTAGGCTCGTGTATCAACGTCTATTCCGATTGTAAATATATGATGAGCTCAAACAATAAATCCTAGTAATCCAATAGTTAATATTGCATAAATTATTCTAATATTACCAAATGTTTCATTTTTATTTCTTTCTTGACTAATAATATGTGAAATTAATCCAAATCCAGGTAAAATTAAAATATAAACTTCTGGATGTCCAAAAAATCAAAATAAATGTTGATAAAGAATTGGATCTCCTCCTCCTGCTGGGTCAAAAAATGATGTATTTAAATTTCGATCAGTTAATAATATAGTAATAGCACCAGCTAAAACTGGTAAGGATAAAATTAATAATATGGCTGTAATTAAGATTGATCATGGAAATAGAGGAATTTGATTTAATTTTATATTATTAGGTATTATATTTAAAATAGTGCAAACAAAATTAATTGCTCCTAAAATTGATGAAATACCTGCTAGATGAAGGGAAAAAATAGTTAAATCAACTGAAATATTATTATGGGCAATATTATTTGATAGGGGTGGATAAATAGTTCATCCTGTTCCTGTTCCGTTATTAATTATAAATCTACAAATTATTATTATTAGTGATGGTGGTAATAATCAAAATCTAATATTATTTAATCGTGGGAAAGATATGTCTGGGCATCTTATTATTATAGGAATTAATCAATTTCCAAAACCTCCAATTACAATTGGTATAGTTATAAAAAAAATTATAATAAAAGCATGAATTGTAACAATTACATTATATAGTTGATTATTATTAATAATTGAATTAATTTGTCTTAATTCTAATCGAATTAAAATTCTAAGTGAAGATCCAATTATACCTGATCAAATACCAAATAAAAAATATAAAGTTCCAATATCTTTATGATTAGTTG
>SAMPLE_39VIR  [organism=Aphis fabae]MITOCHONDRIAL_COI_GENE_FOR_CYTOCHROME_OXIDASE_SUBUNIT_I
GTATAATTGGATCTTCACTTAGAATTTTAATTCGATTAGAATTAAGACAAATTAATTCAATTATTAATAATAATCAACTATATAATGTAATTGTTACAATTCATGCTTTTATTATAATTTTTTTTATAACTATACCAATTGTAATTGGAGGTTTTGGAAATTGATTAATTCCTATAATAATAGGATGCCCAGACATATCTTTCCCACGATTAAATAATATTAGATTTTGATTATTACCACCATCACTAATAATAATAATTTGTAGATTTATAATTAATAACGGAACAGGAACAGGATGAACTATTTATCCACCCCTATCAAATAATATTGCCCATAATAATATTTCAGTTGATTTAACTATTTTTTCCCTTCATCTAGCAGGTATTTCATCAATTTTAGGAGCAATTAATTTTGTTTGCACTATTTTAAATATAATACCTAATAATATAAAATTAAATCAAATTCCTCTATTTCCATGATCAATCTTAATTACAGCCATATTATTAATTTTATCCTTACCAGTTTTAGCTGGTGCTATTACTATATTATTAACTGATCGAAATTTAAATACATCATTTTTTGACCCAGCAGGAGGAGGAGATCCAATTCTTTATCAACATTTATTTTGATTTTTTGGACATCCAGAAGTTTATATTTTAATTTTACCTGGATTTGGATTAATTTCACATATTATTAGTCAAGAAAGAAATAAAAATGAAACATTTGGTAATATTAGAATAATTTATGCAATATTAACTATTGGATTACTAGGATTTATTGTTTGAGCTCATCATATATTTACAATCGGAATAGACGTTGATACACGAGCCTACTTTACATCAGCAACTATAATTATTGCTATTCCAACAGGAATCAAAATTTTTAGATGACTAGCAACTATTTATGGATCTAAAATTAATTTTTCACCATCAACAATTTGAGCCTTAGGATTTATTTTTCTATTTACAATTGGGGGATTAACAGGAGTAATTCTTGCTAATTCATCTATTGATATTATTCTTCATGATACTTATTATGTAGTAGCACATTTTCACTATGTATTATCAATAGGAATTGTATTTGCAATTATTGCCAGTTTAATCCATTGATTTCCAATTTTCACAGGATTCTCAATAAACAATTTTATTTTAAAAATTCAATTTATTTTAATATTTATTGGAGTTAATATAACTTTCTTCCCTCAACATTTTTTAGGTTTAAATGGTATGCCTCGACGATATTCAGATTACCCAAATAACTTTTTACTATGAAATATAATTTCATCAATTGGAT	GTATAATTGGATCTTCACTTAGAATTTTAATTCGATTAGAATTAAGACAAATTAATTCAATTATTAATAATAATCAACTATATAATGTAATTGTTACAATTCATGCTTTTATTATAATTTTTTTTATAACTATACCAATTGTAATTGGAGGTTTTGGAAATTGATTAATTCCTATAATAATAAGATGCCCAGACATATCTTTCCCACGATTAAATAATATTAGATTTTGATTATTACCACCATCACTAATAATAATAATTTGTAGATTTATAATTAATAACGGAACAGGAACAGGATGAACTATTTATCCACCCCTATCAAATAATATTGCCCATAATAATATTTCAGTTGATTTAACTATTTTTTCCCTTCATCTAGCAGGTATTTCATCAATTTTAGGAGCAATTAATTTTGTTTGCACTATTTTAAATATAATACCTAATAATATAAAATTAAATCAAATTCCTCTATTTCCATGATCAATCTTAATTACAGCCATATTATTAATTTTATCCTTACCAGTTTTAGCTGGTGCTATTACTATATTATTAACTGATCGAAATTTAAATACATCATTTTTTGACCCAGCAGGAGGAGGAGATCCAATTCTTTATCAACATTTATTTTGATTTTTTGGACATCCAGAAGTTTATATTTTAATTTTACCTGGATTTGGATTAATTTCACATATTATTAGTCAAGAAAGAAATAAAAATGAAACATTTGGTAATATTAGAATAATTTATGCAATATTAACTATTGGATTACTAGGATTTATTGTTTGAGCTCATCATATATTTACAATCGGAATAGACGTTGATACACGAGCCTACTTTACATCAGCAACTATAATTATTGCTATTCCAACAGGAATCAAAATTTTTAGATGACTAGCAACTATTTATGGATCTAAAATTAATTTTTCACCATCAACAATTTGAGCCTTAGGATTTATTTTTCTATTTACAATTGGGGGATTAACAGGAGTAATTCTTGCTAATTCATCTATTGATATTATTCTTCATGATACTTATTATGTAGTAGCACATTTTCACTATGTATTATCAATAGGAATTGTATTTGCAATTATTGCCAGTTTAATCCATTGATTTCCAATTTTCACAGGATTCTCAATAAACAATTTTATTTTAAAAATTCAATTTATTTTAATATTTATTGGAGTTAATATAACTTTCTTCCCTCAACATTTTTTAGGTTTAAATGGTATGCCTCGACGATATTCAGATTACCCAAATAACTTTTTACTATGAAATATAATTTCATCAATTGGAT
>SAMPLE_40VIR  [organism=Aphis fabae]MITOCHONDRIAL_COI_GENE_FOR_CYTOCHROME_OXIDASE_SUBUNIT_I
GGAAGAAAGTTATATTAACTCCAATAAATATTAAAATAAATTGAATTTTTAAAATAAAAT
TGTTTATTGAGAATCCTGTGAAAATTGGAAATCAATGGATTAAACTGGCAATAATTGCAA
ATACAATTCCTATTGATAATACATAGTGAAAATGTGCTACTACATAATAAGTATCATGAA
GAATAATATCAATAGATGAATTAGCAAGAATTACTCCTGTTAATCCCCCAATTGTAAATA
GAAAAATAAATCCTAAGGCTCAAATTGTTGATGGTGAAAAATTAATTTTAGATCCATAAA
TAGTTGCTAGTCATCTAAAAATTTTGATTCCTGTTGGAATAGCAATAATTATAGTTGCTG
ATGTAAAGTAGGCTCGTGTATCAACGTCTATTCCGATTGTAAATATATGATGAGCTCAAA
CAATAAATCCTAGTAATCCAATAGTTAATATTGCATAAATTATTCTAATATTACCAAATG
TTTCATTTTTATTTCTTTCTTGACTAATAATATGTGAAATTAATCCAAATCCAGGTAAAA
TTAAAATATAAACTTCTGGATGTCCAAAAAATCAAAATAAATGTTGATAAAGAATTGGAT
CTCCTCCTCCTGCTGGGTCAAAAAATGATGTATTTAAATTTCGATCAGTTAATAATATAG
TAATAGCACCAGCTAAAACTGGTAAGGATAAAATTAATAATATGGCTGTAATTAAGATTG
ATCATGGAAATAGAGGAATTTGATTTAATTTTATATTATTAGGTATTATATTTAAAATAG
TGCAAACAAAATTAATTGCTCCTAAAATTGATGAAATACCTGCTAGATGAAGGGAAAAAA
TAGTTAAATCAACTGAAATATTATTATGGGCAATATTATTTGATAGGGGTGGATAAATAG
TTCATCCTGTTCCTGTTCCGTTATTAATTATAAATCTACAAATTATTATTATTAGTGATG
GTGGTAATAATCAAAATCTAATATTATTTAATCGTGGGAAAGATATGTCTGGGCATCCTA
TTATTATAGGAATTAATCAATTTCCAAAACCTCCAATTACAATTGGTATAGTTATAAAAA
AAATTATAATAAAAGCATGAATTGTAACAATTACATTATATAGTTGATTATTATTAATAA
TTGAATTAATTTGTCTTAATTCTAATCGAATTAAAATTCTAAGTGAAGATCCAATTATAC
CTGATCAAATACCAAATAAAAAATATAAAGTTCCAATATCTTTATGATTAGTTGAAAAG
>SAMPLE_41VIR  [organism=Aphis fabae] MITOCHONDRIAL_COI_GENE_FOR_CYTOCHROME_OXIDASE_SUBUNIT_I
ATTGAGAATCCTGTGAAAATTGGAAATCAATGGATTAAACTGGCAATAATTGCAAATACA
ATTCCTATTGATAATACATAGTGAAAATGTGCTACTACATAATAAGTATCATGAAGAATA
ATATCAATAGATGAATTAGCAAGAATTACTCCTGTTAATCCCCCAATTGTAAATAGAAAA
ATAAATCCTAAGGCTCAAATTGTTGATGGTGAAAAATTAATTTTAGATCCATAAATAGTT
GCTAGTCATCTAAAAATTTTGATTCCTGTTGGAATAGCAATAATTATAGTTGCTGATGTA
AAGTAGGCTCGTGTATCAACGTCTATTCCGATTGTAAATATATGATGAGCTCAAACAATA
AATCCTAGTAATCCAATAGTTAATATTGCATAAATTATTCTAATATTACCAAATGTTTCA
TTTTTATTTCTTTCTTGACTAATAATATGTGAAATTAATCCAAATCCAGGTAAAATTAAA
ATATAAACTTCTGGATGTCCAAAAAATCAAAATAAATGTTGATAAAGAATTGGATCTCCT
CCTCCTGCTGGGTCAAAAAATGATGTATTTAAATTTCGATCAGTTAATAATATAGTAATA
GCACCAGCTAAAACTGGTAAGGATAAAATTAATAATATGGCTGTAATTAAGATTGATCAT
GGAAATAGAGGAATTTGATTTAATTTTATATTATTAGGTATTATATTTAAAATAGTGCAA
ACAAAATTAATTGCTCCTAAAATTGATGAAATACCTGCTAGATGAAGGGAAAAAATAGTT
AAATCAACTGAAATATTATTATGGGCAATATTATTTGATAGGGGTGGATAAATAGTTCAT
CCTGTTCCTGTTCCGTTATTAATTATAAATCTACAAATTATTATTATTAGTGATGGTGGT
AATAATCAAAATCTAATATTATTTAATCGTGGGAAAGATATGTCTGGGCATCCTATTATT
ATAGGAATTAATCAATTTCCAAAACCTCCAATTACAATTGGTATAGTTATAAAAAAAATT
ATAATAAAAGCATGAATTGTAACAATTACATTATATAGTTGATTATTATTAATAATTGAA
TTAATTTGTCTTAAT
>SAMPLE_42VIR  [organism=Aphis fabae] MITOCHONDRIAL_COI_GENE_FOR_CYTOCHROME_OXIDASE_SUBUNIT_I
GAATAAATTAAAATAATAATTCTAAATGTTGAGATTATTGATCCAATTGATGAAATTATA
TTTCATAGTAAAAAGTTATTTGGGTAATCTGAATATCGTCGAGGCATACCATTTAAACCT
AAAAAATGTTGAGGGAAGAAAGTTATATTAACTCCAATAAATATTAAAATAAATTGAATT
TTTAAAATAAAATTGTTTATTGAGAATCCTGTGAAAATTGGAAATCAATGGATTAAACTG
GCAATAATTGCAAATACAATTCCTATTGATAATACATAGTGAAAATGTGCTACTACATAA
TAAGTATCATGAAGAATAATATCAATAGATGAATTAGCAAGAATTACTCCTGTTAATCCC
CCAATTGTAAATAGAAAAATAAATCCTAAGGCTCAAATTGTTGATGGTGAAAAATTAATT
TTAGATCCATAAATAGTTGCTAGTCATCTAAAAATTTTGATTCCTGTTGGAATAGCAATA
ATTATAGTTGCTGATGTAAAGTAGGCTCGTGTATCAACGTCTATTCCGATTGTAAATATA
TGATGAGCTCAAACAATAAATCCTAGTAATCCAATAGTTAATATTGCATAAATTATTCTA
ATATTACCAAATGTTTCATTTTTATTTCTTTCTTGACTAATAATATGTGAAATTAATCCA
AATCCAGGTAAAATTAAAATATAAACTTCTGGATGTCCAAAAAATCAAAATAAATGTTGA
TAAAGAATTGGATCTCCTCCTCCTGCTGGGTCAAAAAATGATGTATTTAAATTTCGATCA
GTTAATAATATAGTAATAGCACCAGCTAAAACTGGTAAGGATAAAATTAATAATATGGCT
GTAATTAAGATTGATCATGGAAATAGAGGAATTTGATTTAATTTTATATTATTAGGTATT
ATATTTAAAATAGTGCAAACAAAATTAATTGCTCCTAAAATTGATGAAATACCTGCTAGA
TGAAGGGAAAAAATAGTTAAATCAACTGAAATATTATTATGGGCAATATTATTTGATAGG
GGTGGATAAATAGTTCATCCTGTTCCTGTTCCGTTATTAATTATAAATCTACAAATTATT
ATTATTAGTGATGGTGGTAATAATCAAAATCTAATATTATTTAATCGTGGGAAAGATATG
TCTGGGCATCCTATTATTATAGGAATTAATCAATTTCCAAAACCTCCAATTACAATTGGT
ATAGTTATAAAAAAAATTATAATAAAAGCATGAATTGTAAC
>SAMPLE_43VIR  [organism=Aphis fabae]MITOCHONDRIAL_COI_GENE_FOR_CYTOCHROME_OXIDASE_SUBUNIT_I
AATTAATTCAATTATTAATAATAATCAACTATATAATGTAATTGTTACAATTCATGCTTT
TATTATAATTTTTTTTATAACTATACCAATTGTAATTGGAGGTTTTGGAAATTGATTAAT
TCCTATAATAATAGGATGCCCAGACATATCTTTCCCACGATTAAATAATATTAGATTTTG
ATTATTACCACCATCACTAATAATAATAATTTGTAGATTTATAATTAATAACGGAACAGG
AACAGGATGAACTATTTATCCACCCCTATCAAATAATATTGCCCATAATAATATTTCAGT
TGATTTAACTATTTTTTCCCTTCATCTAGCAGGTATTTCATCAATTTTAGGAGCAATTAA
TTTTGTTTGCACTATTTTAAATATAATACCTAATAATATAAAATTAAATCAAATTCCTCT
ATTTCCATGATCAATCTTAATTACAGCCATATTATTAATTTTATCCTTACCAGTTTTAGC
TGGTGCTATTACTATATTATTAACTGATCGAAATTTAAATACATCATTTTTTGACCCAGC
AGGAGGAGGAGATCCAATTCTTTATCAACATTTATTTTGATTTTTTGGACATCCAGAAGT
TTATATTTTAATTTTACCTGGATTTGGATTAATTTCACATATTATTAGTCAAGAAAGAAA
TAAAAATGAAACATTTGGTAATATTAGAATAATTTATGCAATATTAACTATTGGATTACT
AGGATTTATTGTTTGAGCTCATCATATATTTACAATCGGAATAGACGTTGATACACGAGC
CTACTTTACATCAGCAACTATAATTATTGCTATTCCAACAGGAATCAAAATTTTTAGATG
ACTAGCAACTATTTATGGATCTAAAATTAATTTTTCACCATCAACAATTTGAGCCTTAGG
ATTTATTTTTCTATTTACAATTGGGGGATTAACAGGAGTAATTCTTGCTAATTCATCTAT
TGATATTATTCTTCATGATACTTATTATGTAGTAGCACATTTTCACTATGTATTATCAAT
AGGAATTGTATTTGCAATTATTGCCAGTTTAATCCATTGATTTCCAATTTTCACAGGATT
CTCAATAAACAATTTTATTTTAAAAATTCAATTTATTTTAATATTTATTGGAGTTAATAT
AACTTTCTTCCCTCAACATTTTTTAGGTTTAAATGGTATGCCTCGACGATATTCAGATTA
CCCAAATAACTTTTTACTATGAAATATAATTTCATCAATTGGATCAATAATCTCAACA
>SAMPLE_44VIR  [organism=Aphis fabae] MITOCHONDRIAL_COI_GENE_FOR_CYTOCHROME_OXIDASE_SUBUNIT_I
AGATTATTGATCCAATTGATGCAATTATATTTCATAGTAAAAAGTTATTTGGGTAATCTG
AATATCGTCGAGGCATACCATTTAAACCTAAAAAATGTTGAGGGAAGAAAGTTATATTAA
CTCCAATAAATATTAAAATAAATTGAATTTTTAAAATAAAATTGTTTATTGAGAATCCTG
TGAAAATTGGAAATCAATGGATTAAACTGGCAATAATTGCAAATACAATTCCTATTGATA
ATACATAGTGAAAATGTGCTACTACATAATAAGTATCATGAAGAATAATATCAATAGATG
AATTAGCAAGAATTACTCCTGTTAATCCCCCAATTGTAAATAGAAAAATAAATCCTAAGG
CTCAAATTGTTGATGGTGAAAAATTAATTTTAGATCCATAAATAGTTGCTAGTCATCTAA
AAATTTTGATTCCTGTTGGAATAGCAATAATTATAGTTGCTGATGTAAAGTAGGCTCGTG
TATCAACGTCTATTCCGATTGTAAATATATGATGAGCTCAAACAATAAATCCTAGTAATC
CAATAGTTAATATTGCATAAATTATTCTAATATTACCAAATGTTTCATTTTTATTTCTTT
CTTGACTAATAATATGTGAAATTAATCCAAATCCAGGTAAAATTAAAATATAAACTTCTG
GATGTCCAAAAAATCAAAATAAATGTTGATAAAGAATTGGATCTCCTCCTCCTGCTGGGT
CAAAAAATGATGTATTTAAATTTCGATCAGTTAATAATATAGTAATAGCACCAGCTAAAA
CTGGTAAGGATAAAATTAATAATATGGCTGTAATTAAGATTGATCATGGAAATAGAGGAA
TTTGATTTAATTTTATATTATTAGGTATTATATTTAAAATAGTGCAAACAAAATTAATTG
CTCCTAAAATTGATGAAATACCTGCTAGATGAAGGGAAAAAATAGTTAAATCAACTGAAA
TATTATTATGGGCAATATTATTTGATAGGGGTGGATAAATAGTTCATCCTGTTCCTGTTC
CGTTATTAATTATAAATCTACAAATTATTATTATTAGTGATGGTGGTAATAATCAAAATC
TAATATTATTTAATCGTGGGAAAGATATGTCTGGGCATCCTATTATTATAGGAATTAATC
AATTTCCAAAACCTCCAATTACAATTGGTATAGTTATAAAAAAAATTATAATAAAAGCAT
GAATTGTAACAATTACATTATATAGTTGATTATTATTAATAATTGAATTAATTTGTCTTA
ATTCTAATCGAATTAAAATTCTAAGTGAAGATCCAATTATACCTGATCAAATACCAAATA
AAAAATATAAAGTTCCAATATCTTTATGATTAGTTGAAA
>SAMPLE_45VIR  [organism=Aphis fabae] MITOCHONDRIAL_COI_GENE_FOR_CYTOCHROME_OXIDASE_SUBUNIT_I	
TGTTTATTGAGAATCCTGTGAAAATTGGAAATCAATGGATTAAACTGGCAATAATTGCAAATACAATTCCTATTGATAATACATAGTGAAAATGTGCTACTACATAATAAGTATCATGAAGAATAATATCAATAGATGAATTAGCAAGAATTACTCCTGTTAATCCCCCAATTGTAAATAGAAAAATAAATCCTAAGGCTCAAATTGTTGATGGTGAAAAATTAATTTTAGATCCATAAATAGTTGCTAGTCATCTAAAAATTTTGATTCCTGTTGGAATAGCAATAATTATAGTTGCTGATGTAAAGTAGGCTCGTGTATCAACGTCTATTCCGATTGTAAATATATGATGAGCTCAAACAATAAATCCTAGTAATCCAATAGTTAATATTGCATAAATTATTCTAATATTACCAAATGTTTCATTTTTATTTCTTTCTTGACTAATAATATGTGAAATTAATCCAAATCCAGGTAAAATTAAAATATAAACTTCTGGATGTCCAAAAAATCAAAATAAATGTTGATAAAGAATTGGATCTCCTCCTCCTGCTGGGTCAAAAAATGATGTATTTAAATTTCGATCAGTTAATAATATAGTAATAGCACCAGCTAAAACTGGTAAGGATAAAATTAATAATATGGCTGTAATTAAGATTGATCATGGAAATAGAGGAATTTGATTTAATTTTATATTATTAGGTATTATATTTAAAATAGTGCAAACAAAATTAATTGCTCCTAAAATTGATGAAATACCTGCTAGATGAAGGGAAAAAATAGTTAAATCAACTGAAATATTATTATGGGCAATATTATTTGATAGGGGTGGATAAATAGTTCATCCTGTTCCTGTTCCGTTATTAATTATAAATCTACAAATTATTATTATTAGTGATGGTGGTAATAATCAAAATCTAATATTATTTAATCGTGGGAAAGATATGTCTGGGCATCCTATTATTATAGGAATTAATCAATTTCCAAAACCTCCAATTACAATTGGTATAGTTATAAAAAAAATTATAATAAAAGCATGAATTGTAACAATTACATTATATAGTTGATTATTATTAATAATTGAATTAATTTGTCTTAATTCTAATCGAATTAAAATTCTAAGTGAAGATCCAATTATACCTGATCAAATACCAAATAAAAAATATAAAGTTCCAATATCTTTATGATTAGTTGAAAGTTTATTGAGAATCCTGTGAAAATTGGAAATCAATGGATTAAACTGGCAATAATTGCAAATACAATTCCTATTGATAATACATAGTGAAAATGTGCTACTACATAATAAGTATCATGAAGAATAATATCAATAGATGAATTAGCAAGAATTACTCCTGTTAATCCCCCAATTGTAAATAGAAAAATAAATCCTAAGGCTCAAATTGTTGATGGTGAAAAATTAATTTTAGATCCATAAATAGTTGCTAGTCATCTAAAAATTTTGATTCCTGTTGGAATAGCAATAATTATAGTTGCTGATGTAAAGTAGGCTCGTGTATCAACGTCTATTCCGATTGTAAATATATGATGAGCTCAAACAATAAATCCTAGTAATCCAATAGTTAATATTGCATAAATTATTCTAATATTACCAAATGTTTCATTTTTATTTCTTTCTTGACTAATAATATGTGAAATTAATCCAAATCCAGGTAAAATTAAAATATAAACTTCTGGATGTCCAAAAAATCAAAATAAATGTTGATAAAGAATTGGATCTCCTCCTCCTGCTGGGTCAAAAAATGATGTATTTAAATTTCGATCAGTTAATAATATAGTAATAGCACCAGCTAAAACTGGTAAGGATAAAATTAATAATATGGCTGTAATTAAGATTGATCATGGAAATAGAGGAATTTGATTTAATTTTATATTATTAGGTATTATATTTAAAATAGTGCAAACAAAATTAATTGCTCCTAAAATTGATGAAATACCTGCTAGATGAAGGGAAAAAATAGTTAAATCAACTGAAATATTATTATGGGCAATATTATTTGATAGGGGTGGATAAATAGTTCATCCTGTTCCTGTTCCGTTATTAATTATAAATCTACAAATTATTATTATTAGTGATGGTGGTAATAATCAAAATCTAATATTATTTAATCGTGGGAAAGATATGTCTGGGCATCTTATTATTATAGGAATTAATCAATTTCCAAAACCTCCAATTACAATTGGTATAGTTATAAAAAAAATTATAATAAAAGCATGAATTGTAACAATTACATTATATAGTTGATTATTATTAATAATTGAATTAATTTGTCTTAATTCTAATCGAATTAAAATTCTAAGTGAAGATCCAATTATACCTGATCAAATACCAAATAAAAAATATAAAGTTCCAATATCTTTATGATTAGTTGAAA
