# Supplementary material for: Viral metagenomics of aphids present in bean and maize plots on mixed-use farms in Kenya reveals the presence of three dicistroviruses including a novel Big Sioux River virus-like dicistrovirus
Source: Virol J. 2017 Oct 2;14:188. doi: 10.1186/s12985-017-0854-x (PMC5625602; doi:10.1186/s12985-017-0854-x)
Supplement: Supplementary file 7 — ALPV sequences from maize samples. (TXT 23 kb) [file 12985_2017_854_MOESM7_ESM.txt]

Additional file 7: Text file S4. ALPV sequences from maize samples.

>T1F4S3 length=5459 
TCGAGCATACACTGGGCAAGTTCATCTACATCAGCCATAAGTTGTTTACATGCGTCATTA
GTCAAATCGTAATCCATTCCATCACCAAACCATTTAGTCTTACCACTCTTTCCTTCCTTT
TCATAAGTATAAGGATATCCAGGAGCAGTTTGTCTATTAATGGCATTGATAAATGGGTCT
CCGTTAATTCCGATGATGGTTTCTTCGCGTGTCAATGGTAATTTATAGTGAGCGGGAGAG
TTAATATATTCACGTTGGTAAAATACACTCATCGCTTCATAAACAGCATCAACACGTTGT
TGTGGGACGTAAGGTCGCACAACGCCATATTTATTCCGTTGCAAGGTCATAGGGTCAATA
GTCGTTCCATTTTCGTCAGTGAAAGGGCGCAAATATCCGGGTTTGTTAGGGCTTTCGATC
AATTTTCCATAAGCTGGTGATTTTTCGAGAGCGGTCTTAACACTTCCCATGATTCTACGT
CCAGGTTCCGTTCCGTAAATCAAAAAAGTTCCATTTTCCTTTAATATATCGGGGTTAACA
TCCAGGGGTACAATTTCGTGTCCGTATTGGCTGATTGGTTGAAAATGTTTCATCAATCGG
TCAATAATTTGTCGAGTCAAAGCTACAGAGATGCCTTTGTTCATATGCGTAATTCCTGCA
ATATGCATGCCCATAATTTTCTGAGTAACGGCAGCGTTCGATGCAATAAGTATCGAGCCA
CAATCACCAAAGAAAGTTACAGCATGATATGTATAAGAACCACGATTCTGAACAACGACA
TTAGCTTCTGGTACAGTGCTTTCTACTAAATGGTCTTCAGGAGTAGCAGTAGATAACCAA
AAGATTTCTCTGTAGTAGTTCGTTCCTTGTCGTCTGTCACGTTCAGATGCGGTCTGATAT
CGAGCTAAAATAGCAGGAGAATCAGATACGCGGGCCAAGTCTTGTTCGTCGATAATATGT
TTATACGCTTGGGCGAAACCACCAACATTTGTAGGTAATTGCACAATAGCAATATCTCTA
CGAGGATCCTTAACATGGTTTTCTTGTTCGAGAATAACCGAGCATGGGATCAAAGGAGAG
ATAGCATTGCTACAATTTTCCAATACAAAATGGCAATTTTCACTACCAAACGTTTCAACA
TAGTGTTCCATCACAGATAGGAAGTGTTTCGGTATCATACCTAGTCGACCACCTAACATG
AATATTTGTCCAAATCCACGTCGTTTTTCCGTTCCATTTTCGTTCAATACAACAGTAAAT
CTAAAAAGGTTGCGGTAAACCACATCCCTAGCAATGACAATCGATCCTTTATCTTGTTCA
GGTAAAGATCGTTGAGCATCAATAGGGGAGCAGTTATCACATCCTTTACAAGCAGGTACT
GTTTGTATATCCATCGTATTCTCAATTGGTTCAATTTTGGCAAAAGCGGGTAATAGATTC
TGTGCAGCTAAGATAGTGTTTTTCTTAATAGTTACACGATTATCATATACCGGGGCCTGT
GCTCCTATTTTTGTCACCATTCGAGTTCGTGGGCGAGCATCATATGTAGCACCATGTCCT
ACAATGCGAGTGGAAGTCGCACGGCGAGACACAGCATTATCATAAACACGGGCGTGTGAG
TCGATTAGTCGTTTCAGTTCAGGATTCTTGATGATAGAAGGCAAAGTGTTGTTAATTTGC
TTAGTCATATCATAAAGATCGGCTGTTTTAAATCCTTGATAGAAACGAGTCAACAGACAC
ACGCAGTTCGTGTTATGAATTCTGGCTACAGTTGATAGTCTATCCAATAGTTCCGGGTCA
TTACAGCAATCACATGTATTACAATCACAGTCTGCAACTTGGTTGATAATTTCAGCCATG
TCGGAGACAGATAGCTCATGATTGTTAGATACACGTTGATCACCATATAACGAGATTGCG
TATTTGTTGATCATATCCTTTCCTTTTTCCATTCGTTTAACATAGCAGAGGCAAGAAGAG
TTCCATTTAACATTGAGTTGATTCATTGCAGCGTTTTTACACAATTTGCAATTACTACAA
CCCTTGTCAAAGCAAGCATTAGCTTCAGATACAAGTTGAGCAACTTGATCATCATCAGAT
ATATACTTAGGAACAATCTTACCTTTAACGTAATCACCTAGAGCATACGATACTTTCACA
CACATATATGTGCTAAATACCGAAACTCCAACTAATACGGCTTGTTTAACAAATTGCCAA
TATTTTCCAAAAAATCCAGCGAGTGTTTCCATAATTCCAGCAGATGCGTCCGTTAAATAT
TGTTTAATTTGGCGAGCGTAATATAAGTGGTAGTCCCATGAAGGTTGTTCCCACAAATCA
CGAGCGCGTGGTATCAGTCCTGTGTAATCCAAAATATTTTCCATTGTACGTTTAGTTTTC
CTTAATAGAGCCATTAAAATCGTGTCGTCGTCACCATGAACATACCTACGTAAGCAGTGG
TTCGTTACTAGAAATCCAGCAACGTTACCAGCTACTACACGTGCGGTATTACCTATTTGA
GCTGTAGCATCAATAGGGTGTTCAATAGCGTCTTCCGGTTCGTATATGGGGTTCCTATAT
GCGTCCAGGTAATTCGTAAAGTCCATATGTTGATTAAAGCGAGAAGCCATCTTCATAGAA
CATTCCTCAGTTACTTGAGCGTATGTCATGTCCGTTTCGATTGTTCGTCCATCAAATGCA
GAAAATTTCGTGAATCTGTACACATCCAAGTTGTTACTTACAGAAGTACCAACAAGTTTG
CGCGCGGCTGCACGAGCTTTAACTGCATTGAGTTTGTATTTTTCATTTCCATTTTGGTCA
ACATAATATTCTCTGTATTCTTCCGCAATATCGACATTGTAAGCAAAATCAATACGGCGT
TGCACAGCTTCTGGTGAGTTGAGTGATTCGGTTTTGATACGATCTAAATTCGAAGTGAGT
AAAACACACTTCGGATTAGCGAAAGTATTATTCTTCTCCTCAACAGAAGCCATATGAAGC
ATAACAGGGAAAGCATTTCCTAATCGTATAATTTCAAACAGTTCGGGGTTCGGTTTTAAA
ACGTTATCTTTAATTTGGAAAGCGTCGTCATAAATAATATACTCTTGATCAGTATATCCA
TCCCAGTATTCAGTTTCTGGTACGCGTCCGTAGATATTCTTCTGAAAATCAGCAGGAATA
TCTCCAAATACGCGCATCATATCCATCATAAAGGGATAGGACATACCGGTCTTTCCCATA
CCAGATTTACCGCAAAACCATACTATCAAAGGTTCAGGCCTAAGCGCTTGTTTAAGAGCA
CCAGACTTGATAGCCTCATCAGCAAGTTGTTTGGTAGCTGGCAAGAGAGAGCGTATTAAG
TTCAAATTAGCGGGAGATAATTTCAGTTGAGTACATTCCTTTATCAATCGGACTCCTCGT
GGATATAATTTAGAAGCAGCAAGAACAGTAGCGGGATCGCGTTTAATCTCGTTCCTGTTA
GCTAATTCTAAATATTTTTCCACTTCAGAGGCCCAATCTAAAACATCCTGTAACATATCG
GTGTTGTTGAATCGGTTGTGTTTCTTTAAAACTTTTTCTTCCATAAACGTGTACATTTGT
TTGACCACTACATCTAATTTGCTCCACATAGATTCGAGACCAGAAATTGCTTTCGGGAAT
CGATCTAAGCGGGTTACAAATTCGTCAATAGTGTTCTTTCCGGGTAATTGTTTAACGAAC
AGGCAAAACATTGTTAATGATAAAGCTTTTAAAATTAACAAATGTGAACCTGAATCAATT
TGAGCTATTGGAGCTACGAAGTATGCTCGAAGCGATGTTACTAATTGTGCAACAAGGCTA
GAAGCAATACCTGCAGATCCAAGAGCGCCAAATACGTTAACAATCAAATCCTGTAAGTCC
ATTTTCCGGGTTGAAAATCTATACAAATTGTAGATTGTTGTAATCAAAGCTACAATTTTG
CGTTGATAATCAGCCACTGTTTCCTGTAATTTGTCCGAGATAGCATTAGTCAAATCCGCA
AACATAGTTAGAGATTTGTTAATAGCTTGTTCTAAATTATTGTCAACGGTTATATTGTGG
TTAAAGTTCAGTCCTACTTGAGCGATTGCAGACAATTTATTAATATAAAGCGTATTTAGA
TATTGCAAAGTTTCACTACTGCCTGACTCAGTTATATCGGCGTCTGTAGTAAAATTGAAT
GCAGTAACATAAAAAGCGAAAATCATATCAATAAATGCGTTGCGTATGGTCGGGTTGTTG
GTCATTTGTTTAATCAGTTGTATATATGTCCTAAATTCTGCGTTTAAAATAATATTATTC
GCCACAGCAGATTTTTTGAAACAATCAATAGTGTATTTGCGTGGAAGCAATAAACCAGTG
AGTGTCACGGAGTTGTTAATAATTCGGTTTTTGAGAAAATTCCTAATTAATTGACAATAA
TGTGGTAAATTCGTAAATCGGTGCATTTCGGGTTTGTTCAAAATCGTTGCCAATGATGCG
TTTATTAGACGAAGAGCAATAGCTATAGAGTAAAAGGACCCATCTTCAATGAAGATATGT
TCTTTCGCCATAGCTATGACCTTCAACATTAAGAAAAAGCAGTCTTTAGTTTGAGCGTGC
GTTTTCGTATGTTGCATCAAATAATCCAAATATAGCGTCAAATAAGCAATGTTTCCGTCA
AGTTGAGCAATACGACTTGGACGAGAAACACCGTTATGTGATTCATTAAATTCCGTTATG
TAAGCCAAAACTTGTTTGCGCAATGTATTCTCAGGAATACCATCTAGGGGTTCAGTCATA
ATGTAAGTATTATTCATGTTCCCTAGAGCAGACCGAGTCAATTGAGCAACAAGTCGTGGT
TTTTCGTGTGCTTGGGCATCGCGTATCTTTAGCTGAGTTAATTCAGGAATAGATAGTTGA
AGCTTGAGCTGGGGGAGCGTTGTTGAAAAAGTACCTGACATTTTGTATGGTTTTATAAGT
GTCAAATGCGTAAATCAAAAACAAACAAGATAAATAACTCTTCTTATTTACGAGACCGCA
AAAGAAAAAGAGTGTAAATATCAAGAGCAAAACTTTAGGCAAAAAGAAGCCAATAACACT
GCGAAGATTTGTGCAAATCAGTACGAATACTGTACGAGCTCCGATCAAGGACGTACGCAG
TAAATATTTATAATCAATTGTAAAAATAACTTAAATATCTAATTGGTGTTTTGGTTGGAA
AGTGTTGCTGAGGTTTATATCACGGCGTGAGCTGGCCGGGCTTAGTGCTACGTTTATATC
ACGTCGGGAGCTAGACGGGCTTTGCTACGTTTATATCACGTCGGGAGCTAGACGGGCTTA
GTGCTGAGGTTTATATCACGTCGTGAGCTGGACGGGCTTGGGGCAAGAGAGAAATCTTTC
CTTTTTCTTCCTTAGTGTCTTACGGGTCTAAGGTTTGAGGATTCCTCCTTAAAAGCGCA
>T1F5S2 length=7231 
AGCATCATCAACATTATTGCGATCGTCGTAATATTTTTGTCGATCTTCACCTAAATAGTT
ATAGCCTGGAATATAAACTAACAATAAACGCCCAGCTTGGAAAGGTTGAGCGTTGACCTG
TAATTTTAATTCTACATCTGCTCTAAAACCATAGAAACGTTCGCACTTCGCCTTATACAT
AGAGTTGTTGATAATCGGATCAAGGGGTAAATCTACCGCCATGAGCGTTTTACCAGCATT
ATCATTCGTAGACCATTCAATATTTTGAATATTGATTGGTCTTTGAAGGAAATCTATGAT
AGAGTGATTACGACCGTCATCTACAGATGTTAGATAAGACATATCTAAATCTAAGGGATC
AGTATAAATACTAGTGGATGGAGTCATACCTTCTGAAGAGAAAGTTAAAATTTGTTGTTG
TTCGTGTGTCATTTGTGTTTCTTGAAAATTTGCAGGTGAGTTTCTGACCTATCTGACCAC
CTAATCAAAATAGGACATTCGGACTAATCTAGATTTCGTGGGGCTGCCAACGGCCATCTT
GATAAGTAAAGTTAAATAACTAAGCCTTAAATCACTAAATGCATTAAGCTAATTTTTATA
GTCCTAACATTATAACTTAAAGATCAAATTAGTAATTAACCTCAAAATCTCCGCCAAGCT
CCTCATTTCTGAGTTTCAATAGCGTGGTTGATCTTGAGTCGGGGTTAAATTCGAGTCCAG
TGCCACGAGTCAAATCAAGACCAAGATTTATCATCTTTGATCTCCATTTGGCGTCAGTGA
CTTTATCATGCATAGCGAGTTCGGTCAAACCTCCGCTGAGTGTGTCAACACAGATGCGCA
ATGGTAATTGATTACCAATACGTACCCAGTTTGGCGCATCCAATATAACATCAATGTCAA
TTGGAGCGACCCACAACCCAACAAAGCTTTCAAACCTAAATTTCCGTTTTAAAAATGAAA
CCTCTTCCAATGTACGTGCTTTAACACATTCACCAGTTTTGGCTTCATCAGTCATTGTCA
TTTCCAGATTTTTCTTTAGAACGGGTGTGAGAGTTTCTTGATTGTAAACATCAATAACCT
CTGGTCGTATATTCATTATGAAGTCATCACCATAAAAAATAGACGAAGTATGCTCAAAAA
ACGAATTCATTGTTGCATACGACGTACCATCCATTATGTCCAACCACGAATCAGCAAGAC
AACAATGATTGACGATACTGTTTAATATAGCAGTTGCAGGGCATCCTGAAGGGATTCCAT
TGCGAACATAATATATCAAAGCAGCACCAGTCAAATCAGAGTGATTTGCGATATGTAGAT
GGTTGATGCATTCGACACCTATTTTCATCAGAAATTGTTCAAATTCTTCATATTCCAATT
CGCGTCCGTTAATAACATGTCTGTCAGCTGCTACAATTTGGTCCCAGTTTCGCATAAACC
AGTCAACCATAATTTTAACAGCGACTTCCACGTATTGTACTGGTAGTGTGCCGTCAAAGT
TAGAGTAATCTCCAGCAATGACATGTTTTCCGTTTCGTTTGAGTCGTTTAGCTAATAGGT
CCCATTCCGGTGACATTGGATTAATTCCAACAGCAACAGAATTTTGAACTCTATTTCGCA
TAACATGGGCAATAAATGGTAAAAAATATTGTCTGAACAAGATGGTGTAATGTAGTGGAC
AAGCGGTGAATAGTCGAGTTTTTCCTACGTTAGCCTTAGCGATCGGGATCTTAGCATCTT
TCAATGTGTCGATCCAGATAATGCGGGGTCTAACGTTATCGAGCATACACTGGGCAAGTT
CATCTACATCAGCCATAAGTTGTTTACATGCGTCATTAGTCAAATCGTAATCCATTCCAT
CACCAAACCATTTAGTCTTACCACTCTTTCCTTCCTTCTCGTAAGTATAAGGATATCCAG
GAGCAGTTTGTCTATTAATGGCATTGATAAATGGGTCTCCGTTAATTCCGATGATGGTTT
CTTCGCGTGTCAATGGTAATTTATAGTGAGCGGGAGAGTTAATATATTCACGTTGGTAAA
ATACACTCATCGCTTCATAAACAGCATCAACACGTTGTTGTGGGACGTAAGGTCGCACAA
CGCCATATTTATTCCGTTGCAAGGTCATAGGGTCAATAGTCGTTCCATTTTCGTCAGTGA
AAGGGCGCAAATATCCGGGTTTGTTAGGGCTTTCGATCAATTTTCCATAAGCTGGTGATT
TTTCGAGAGCGGTCTTAACACTTCCCATGATTCTACGTCCAGGTTCCGTTCCGTAAATCA
AAAAAGTTCCATTTTCCTTTAATATATCGGGGTTAACATCCAGGGGTACAATTTCGTGTC
CGTATTGGCTGATTGGTTGAAAATGTTTCATCAATCGGTCAATAATTTGTCGAGTCAAAG
CTACAGAGATGCCTTTGTTCATATGCGTAATTCCTGCAATATGCATGCCCATAATTTTCT
GAGTAACAGCAGCGTTCGATGCAATAAGTATCGAGCCACAATCACCAAAGAAAGTTACAG
CATGATATGTATAAGAACCACGATTCTGAACAACGACATTAGCTTCTGGTACAGTGCTTT
CTACTAAATGGTCTTCAGGAGTAGCAGTAGATAACCAAAAGATTTCTCTGTAGTAGTTCG
TTCCTTGTCGTCTGTCACGTTCGGATGCGGTCTGATATCGAGCTAGAATAGCAGGAGAAT
CAGATACGCGGGCCAAGTCTTGTTCGTCAATAATATGTTTGTACGCTTGGGCGAAACCGC
CAACATTTGTAGGTAATTGCACAATAGCAATATCTCTACGAGGATCCTTAACATGGTTTT
CTTGTTCGAGAATAACCGAGCACGGGATCAAAGGAGAGATAGCATTATTACAATTTTCCA
ATATAAAGTGGCAATTTTCACTACCAAACGTTTCAACATAGTGTTCCATCACAGATAGGA
AGTGTTTCGGTATCATACCTAGTCGACCACCTAACATGAATATTTGTCCAAATCCACGTC
GTTTTTCCGTTCCATTTTCGTTCAATACAACAGTAAATCTAAAAAGGTTGCGGTAAACCA
CATCCCTAGCAATGACAATCGATCCTTTATCTTGTTCAGGTAAAGATCGTTGAGCATCAA
TAGGGGAGCAGTTATCACATCCTTTACAAGCAGGTACTGTTTGTATATCCATCGTATTCT
CAATTGGTTCAATTTTGGCAAAAGCGGGTAATAGATTCTGTGCAGCTAAGATTGTGTTTT
TCTTAATAGTTACACGATTATCATATACCGGGGCCTGTGCTCCTATTTTTGTCACCATTC
GAGTTCGTGGGCGAGCATCATATGTAGCACCATGTCCTACAATGCGAGTGGAAGTCGCAC
GGCGAGACACAGCATTATCATAAACACGGGCGTGTGAGTCGATTAGTCGTTTCAGTTCAG
GATTCTTGATGATAGAAGGCAAAGTGTTGTTAATTTGCTTAGTCATATCATAAAGATCGG
CTGTTTTAAATCCTTGATAGAAACGAGTCAACAGACACACGCAGTTCGTGTTATGAATTC
TGGCTACAGTTGATAGTCTATCCAATAGTTCCGGGTCATTACAGCAATCACATGTATTAC
AATCACAGTCTGCAACTTGGTTGATAATTTCAGCCATGTCGGAGACAGATAGCTCATGAT
TGTTAGATACACGTTGATCACCATATAACGAGATTGCGTATTTGTTGATCATATCCTTTC
CTTTTTCCATTCGTTTAACATAGCAGAGGCAAGAAGAGTTCCATTTAACATTGAGTTGAT
TCATTGCAGCGTTTTTACACAATTTGCAATTACTACAACCCTTGTCAAAGCAAGCATTAG
CTTCAGATACAAGTTGAGCAACTTGATCATCATCAGATATATACTTAGGAACAATCTTAC
CTTTAACGTAATCACCTAGAGCATACGATACTTTCACACACATATATGTGCTAAATACCG
AAACTCCAACTAATACGGCTTGTTTAACAAATTGCCAATATTTTCCAAAAAATCCAGCGA
GTGTTTCCATAATTCCAGCAGATGCGTCCGTTAAATATTGTTTAATTTGGCGAGCGTAAT
ATAAGTGGTAGTCCCATGAAGGTTGTTCCCACAAATCACGAGCGCGTGGTATCAGTCCTG
TGTAATCCAAAATATTTTCCATTGTACGTTTAGTTTTCCTTAATAGAGCCATTAAAATCG
TGTCGTCGTCACCATGAACATACCTACGTAAGCAGTGGTTCGTTACTAGAAATCCAGCAA
CGTTACCAGCCACTACGCGTGCAGTGTTACCTATTTGAGCTGTAGCATCAATAGGGTGTT
CAATAGCGTCTTCCGGTTCGTATATGGGGTTCCTGTATGCGTCCAAGTAATTTGTAAAGT
CCATATGTTGATTAAAGCGAGAAGCCATCTTCATAGAACATTCCTCAGTTACTTGAGCGT
ATGTCATGTCCGTTTCGATTGTTCGTCCATCAAATGCAGAAAATTTCGTGAATCTGTACA
CATCCAAGTTGTTACTTACAGAAGTACCAACAAGTTTGCGCGCAGCTGCACGAGCTTTAA
CTGCATTGAGTTTGTATTTTTCATTTCCATTTTGGTCAACATAATATTCTCTGTATTCTT
CCGCAATATCGACATTGTAAGCAAAATCAATACGGCGTTGCACAGCTTCTGGTGAGTTGA
GTGATTCGGTTTTGATACGATCTAAATTCGAAGTGAGTAAAACACACTTCGGATTAGCGA
AAGTATTATTCTTCTCCTCAACAGAAGCCATATGAAGCATAACAGGGAAAGCATTTCCTA
ATCGTATAATTTCAAACAGTTCGGGGTTCGGTTTTAAAACGTTATCTTTAATTTGGAAAG
CGTCGTCATAAATAATATACTCTTGATCAGTATATCCATCCCAGTATTCAGTTTCTGGTA
CGCGTCCGTAGATATTCTTCTGAAAATCAGCAGGAATATCTCCGAATACGCGCATCATAT
CCATCATAAAGGGATAGGACATACCGGTCTTTCCCATACCAGATTTACCGCAAAACCATA
CTATCAAAGGTTCAGGCCTAAGCGCTTGTTTAAGAGCACCAGACTTGATAGCCTCATCAG
CAAGTTGTTTGGTAGCTGGCAAGAGAGAGCGTATTAAGTTCAAATTAGCGGGAGATAATT
TCAGTTGAGTACATTCCTTTATCAATCGGACTCCTCGTGGATATAATTTAGAAGCAGCAA
GAACAGTAGCGGGATCGCGTTTAATCTCGTTCCTGTTAGCTAATTCTAAATATTTTTCCA
CTTCAGAGGCCCAATCTAAAACATCCTGTAACATATCGGTGTTGTTGAATCGGTTGTGTT
TCTTTAAAACTTTTTCTTCCATAAACGTGTACATTTGTTTGACCACTACATCTAATTTGC
TCCACATAGATTCGAGACCAGAAATTGCTTTCGGGAATCGATCTAAGCGGGTTACAAATT
CGTCAATAGTGTTCTTTCCGGGTAATTGTTTAACGAACAGGCAAAACATTGTTAATGATA
AAGCTTTTAAAATTAACAAATGTGAACCTGAATCAATTTGAGCTATTGGAGCTACGAAGT
ATGCTCGAAGCGATGTTACTAATTGTGCAACAAGGCTAGAAGCAATACCTGCAGATCCAA
GAGCGCCAAATACGTTAACAATCAAATCCTGTAAGTCCATTTTCCGGGTTGAAAATCTAT
ACAAATTGTAGATTGTTGTAATCAAAGCTACAATTTTGCGTTGATAATCAGCCACTGTTT
CCTGTAATTTGTCCGAGATAGCATTAGTCAAATCCGCAAACATAGTTAGAGATTTGTTAA
TAGCTTGTTCTAAATTATTGTCAACGGTTATATTGTGGTTAAAGTTCAGTCCTACTTGAG
CGATTGCAGACAATTTATTGATATAAAGCGTATTTAGATATTGCAAAGTTTCACTACTGC
CTGACTCAGTTATATCGGCGTCTGTAGTAAAATTGAATGCAGTAACATAAAAAGCGAAAA
TCATATCAATAAATGCGTTGCGTATGGTCGGGTTGTTGGTCATTTGTTTAATCAGTTGTA
TATATGTCCTAAATTCTGCGTTTAAAATAATATTATTCGCCACAGCAGATTTTTTGAAAC
AATCAATAGTGTATTTGCGTGGAAGCAATAAACCAGTGAGTGTCACGGAGTTGTTAATAA
TTCGGTTTTTGAGAAAATTCCTAATTAATTGACAATAATGTGGTAAATTCGTAAATCGGT
GCATTTCGGGTTTGTTCAAAATCGTTGCCAATGATGCGTTTATTAGACGAAGAGCAATAG
CTATAGAGTAAAAGGACCCATCTTCAATGAAGATATGTTCTTTCGCCATAGCTATGACCT
TCAACATTAAGAAAAAGCAGTCTTTAGTTTGAGTGTGCGTTTTCGTATGTTGCATCAAAT
AATCCAAATATAGCGTCAAATAAGCAATGTTTCCGTCAAGTTGAGCAATACGACTTGGAC
GAGAAACACCGTTATGTGATTCATTAAATTCCGTTATGTAAGCCAAAACTTGTTTTCGCA
ATGTATTCTCAGGAATACCATCTAGGGGTTCAGTCATAATGTAAGTATTATTCATGTTCC
CTAGAGCAGACCGAGTCAATTGAGCAACAAGTCGTGGTTTTTCGTGTGCTTGGGCATCGC
GTATCTTTAGCTGAGTTAATTCAGGAATAGATAGTTGAAGCTTGAGCTGGGGGAGCGTTG
TTGAAAAAGTACCTGACATTTTGTATGGTTTTATAAGTGTCAAATGCGTAAATCAAAAAC
AAACAAGATAAATAACTCTTCTTATTTACGAGACCGCAAAAGAAAAAGAGTGTAAATATC
AAGAGCAAAACTTTAGGCAAAAAGAAGCCAATAACACTGCGAAGATTTGTGCAAATCAGT
ACGAATACTGTACGAGCTCCGATCAAGGACGTACGCAGTAAATATTTATAATCAATTGTA
AAAATAACTTAAATATCTAATTGGTGTTTTGGTTGGAAAGTGTTGCTGAGGTTTATATCA
CGGCGTGAGCTGGCCGGGCTTAGTGCTACGTTTATATCACGTCGGGAGCTAGACGGGCTT
TGCTACGTTTATATCACGTCGGGAGCTAGACGGGCTTAGTGCTGAGGTTTATATCACGTC
GTGAGCTGGACGGGCTTGGGGCAAGAGAGAAATCTTTCCTTTTTCTTCCTTAGTGTCTTA
CGGGTCTAAGGTTTGAGGATTCCTCCTTAAA
>T2F3S4 length=9828
GTGCTCGTGTGCTCTTCCGTCTAACTCGAAATAAGAAATTAATATTCT
TACAATATACATTTCTTGCGCTTTTAAGGAGGAATCCTCAAACCTTAGACCCGTAAGACA
CTAAGGAAGAAAAAGGAAAGATTTCTCTCTTGCCCCAAGCCCGTCCAGCTCACGACGTGA
TATAAACCTCAGCACTAAGCCCGTCTAGCTCCCGACGTGATATAAACGTAGCACTAAGCC
CGGCCAGCTCACGCCGTGATATAAACCTCAGCAACACTTTCCAACCAAAACACCAATTAG
ATATTTAAGTTATTTTTACAATTGATTATAAATATTTACTGCGTACGTCCTTGATCGGAG
CTCGTACAGTATTCGTACTGATTTGCACAAATCTTCGCAGTGTTATTGGCTTCTTTTTGC
CTAAAGTTTTGCTCTTGATATTTACACTCTTTTTCTTTTGCGGTCTCGTAAATAAGAAGA
GTTATTTATCTTGTTTGTTTTTGATTTACGCATTTGACACTTATAAAACCATACAAAATG
TCAGGTACTTTTTCAACAACGCTCCCCCAGCTCAAGCTTCAACTATCTATTCCTGAATTA
ACTCAGCTAAAGATACGCGATGCCCAAGCACACGAAAAACCACGACTTGTTGCTCAATTG
ACTCGGTCTGCTCTAGGGAACATGAATAATACTTACATTATGACTGAACCCCTAGATGGT
ATTCCTGAGAATACATTGCGCAAACAAGTTTTGGCTTACATAACGGAATTTAATGAATCA
CATAACGGTGTTTCTCGTCCAAGTCGTATTGCTCAACTTGACGGAAACATTGCTTATTTG
ACGCTATATTTGGATTATTTGATGCAACATACGAAAACGCACGCTCAAACTAAAGACTGC
TTTTTCTTAATGTTGAAGGTCATAGCTATGGCGAAAGAACATATCTTCATTGAAGATGGG
TCCTTTTACTCTATAGCTATTGCTCTTCGTCTAATAAACGCATCATTGGCAACGATTTTG
AACAAACCCGAAATGCACCGATTTACGAATTTACCACATTATTGTCAATTAATTAGGAAT
TTTCTCAAAAACCGAATTATTAACAACTCCGTGACACTCACTGGTTTATTGCTTCCACGC
AAATACACTATTGATTGTTTCAAAAAATCTGCTGTGGCGAATAATATTATTTTAAACGCA
GAATTTAGGACATATATACAACTGATTAAACAAATGACCAACAACCCGACCATACGCAAT
GCATTTATTGATATGATTTTCGCTTTTTATGTTACTGCATTCAATTTTACTACAGACGCC
GATATAACTGAGTCAGGCAGTAGTGAAACTTTGCAATATCTAAATACGCTTTATATCAAT
AAATTGTCTGCAATCGCTCAAGTAGGACTGAACTTTAACCACAATATAACCGTTGACAAT
AATTTAGAACAAGCTATTAACAAATCTCTAACTATGTTTGCGGATTTGACTAATGCTATC
TCGGACAAATTACAGGAAACAGTGGCTGATTATCAACGCAAAATTGTAGCTTTGATTACA
ACAATCTACAATTTGTATAGATTTTCAACCCGGAAAATGGACTTACAGGATTTGATTGTT
AACGTATTTGGCGCTCTTGGATCTGCAGGTATTGCTTCTAGCCTTGTTGCACAATTAGTA
ACATCGCTTCGAGCATACTTCGTAGCTCCAATAGCTCAAATTGATTCAGGTTCACATTTG
TTAATTTTAAAAGCTTTATCATTAACAATGTTTTGCCTGTTCGTTAAACAATTACCCGGA
AAGAACACTATTGACGAATTTGTAACCCGCTTAGATCGATTCCCGAAAGCAATTTCTGGT
CTCGAATCTATGTGGAGCAAATTAGATGTAGTGGTCAAACAAATGTACACGTTTATGGAA
GAAAAAGTTTTAAAGAAACACAACCGATTCAACAACACCGACATGTTACAGGATGTTTTA
GATTGGGCCTCCGAAGTGGAAAAATATTTAGAACTAGCTAACAGGAACGAGATTAAACGT
GATCCCGCTACTGTTCTTGCTGCTTCTAAATTATATCCACGAGGAGTCCGATTGATAAAG
GAATGTACTCAACTGAAATTATCTCCCGCTAATTTGAACTTAATACGCTCTCTCTTGCCA
GCTACCAAACAACTTGCTGATGAGGCTATCAAGTCTGGTGCTCTTAAACAAGCGCTTAGG
CCTGAACCTTTGATAGTATGGTTTTGCGGTAAATCTGGTATGGGAAAGACCGGTATGTCC
TATCCCTTTATGATGGATATGATGCGCGTATTCGGAGATATTCCTGCTGATTTTCAGAAG
AATATCTACGGACGCGTACCAGAAACTGAATACTGGGATGGATATACTGATCAAGAGTAT
ATTATTTATGACGACGCTTTCCAAATTAAAGATAACGTTTTAAAACCGAACCCCGAACTG
TTTGAAATTATACGATTAGGAAATGCTTTCCCTGTTATGCTTCATATGGCTTCTGTTGAG
GAGAAGAATAATACTTTCGCTAATCCGAAGTGTGTTTTACTCACTTCGAATTTAGATCGT
ATCAAAACCGAATCACTCAACTCACCAGAAGCTGTGCAACGCCGTATTGATTTTGCTTAC
AATGTCGATATTGCGGAAGAATACAGAGAATATTATGTTGACCAAAATGGAAATGAAAAA
TACAAACTCAATGCAGTTAAAGCTCGTGCAGCCGCGCGCAAACTTGTTGGTACTTCTGTA
AGTAACAACTTGGATGTGTACAGATTCACGAAATTTTCTGCATTTGATGGACGAACAATC
GAAACGGACATGACATACGCTCAAGTAACTGAGGAATGTTCTATGAAGATGGCTTCTCGC
TTTAATCAACATATGGACTTTACAAATTACTTGGACGCATACAGGAACCCTATATACGAA
CCGGAAGACGCTATTGAACACCCTATTGATGCTACAGCTCAAATAGGTAATACTGCACGC
GTAGTAGCTGGTAACGTTGCTGGATTTCTAGTAACGAACCACTGCTTACGTAGGTATGTT
CATGGTGACGACGACACGATTTTAATGGCTCTATTAAGGAAAACTAAACGTACAATGGAA
AATATTTTGGATTACACAGGACTGATACCACGCGCTCGTGATTTGTGGGAACAACCTTCA
TGGGACTACCACTTATATTACGCTCGCCAAATTAAACAATATTTAACGGACGCATCTGCT
GGAATTATGGAAACACTCGCTGGATTTTTTGGAAAATATTGGCAATTTGTTAAACAAGCC
GTATTAGTTGGAGTTTCGGTATTTAGCACATATATGTGTGTGAAAGTATCGTATGCTCTA
GGTGATTACGTTAAAGGTAAGATTGTTCCTAAGTATATATCTGATGATGATCAAGTTGCT
CAACTTGTATCTGAAGCTAATGCTTGCTTTGACAAGGGTTGTAGTAATTGCAAATTGTGT
AAAAACGCTGCAATGAATCAACTCAATGTTAAATGGAACTCTTCTTGCCTCTGCTATGTT
AAACGAATGGAAAAAGGAAAGGATATGATCAACAAATACGCAATCTCGTTATATGGTGAT
CAACGTGTATCTAACAATCATGAGCTATCTGTCTCCGACATGGCTGAAATTATCAACCAA
GTTGCAGACTGTGATTGTAATACATGTGATTGCTGTAATGACCCGGAACTATTGGATAGA
CTATCAACTGTAGCCAGAATTCATAACACGAACTGCGTGTGTCTGTTGACTCGTTTCTAT
CAAGGATTTAAAACAGCCGATCTTTATGATATGACTAAGCAAATTAACAACACTTTGCCT
TCTATCATCAAGAATCCTGAACTGAAACGACTAATCGACTCACACGCCCGTGTTTATGAT
AATGCTGTGTCTCGCCGTGCGACTTCCACTCGCATTGTAGGACATGGTGCTACATATGAT
GCTCGCCCACGAACTCGAATGGTGACAAAAATAGGAGCACAGGCCCCGGTATATGATAAT
CGTGTAACTATTAAGAAAAACACAATCTTAGCTGCACAGAATCTATTACCCGCTTTTGCC
AAAATTGAACCAATTGAGAATACGATGGATATACAAACAGTGCCTGCTTGTAAAGGATGT
GATAATTGCTCCCCTATTGATGCTCAACGATCTTTACCTGAACAAGATAAAGGATCGATT
GTCATTGCTAGGGATGTGGTTTACCGCAACCTTTTCAGATTTACTGTTGTATTGAACGAA
AATGGAACGGAAAAACGACGTGGATTTGGACAAATATTCATGTTAGGTGGTCGACTAGGT
ATGATACCGAAACACTTCCTATCTGTGATGGAACACTATGTTGAAACGTTTGGTAGTGAA
AATTGCCATTTTGTATTGGAAAATTGTAGCAATGCTATCTCTCCTTTGATCCCATGCTCG
GTTATTCTCGAACAAGAAAACCATGTTAAGGATCCTCGTAGAGATATTGCTATTGTGCAA
TTACCTACAAATGTTGGCGGTTTCGCCCAAGCGTACAAACATATTATTGACGAACAAGAC
TTGGCCCGCGTATCTGATTCTCCTGCTATTTTAGCTCGATATCAGACCGCATCTGAACGT
GACAGACGACAAGGAACGAACTACTACAGAGAAATCTTTTGGTTATCTACTGCTACTCCT
GAAGACCATTTAGTAGAAAGCACTGTACCAGAAGCTAATGTCGTTGTTCAGAATCGTGGT
TCTTATACATATCATGCTGTAACTTTCTTTGGTGATTGTGGCTCGATACTTATTGCATCG
AACGCTGCCGTTACTCAGAAAATTATGGGCATGCATATTGCAGGAATTACGCATATGAAC
AAAGGCATCTCTGTAGCTCTAACTCGACAAATTATTGACCGATTGATGAAACATTTTCAA
CCAATCAGCCAATACGGACACGAAATTGTACCCCTGGATGTTAACCCCGATATATTAAAG
GAAAATGGAACTTTTTTGATTTACGGAACGGAACCTGGACGTAGAATCATGGGAAGTGTT
AAGACCGCTCTCGAAAAATCACCAGCTTATGGAAAATTGATCGAAAGCCCTAACAAACCC
GGATATTTGCGCCCTTTCACTGACGAAAATGGAACGACTATTGACCCTATGACCTTGCAA
CGGAATAAATATGGCGTTGTGCGACCTTACGTCCCACAACAACGTGTTGATGCTGTTTAT
GAAGCGATGAGTGTATTTTACCAACGTGAATATATTAACTCTCCCGCTCACTATAAATTA
CCATTGACACGCGAAGAAACCATCATCGGAATTAACGGAGACCCATTTATCAATGCCATT
AATAGACAAACTGCTCCTGGATATCCTTATACTTACGAGAAGGAAGGAAAGAGTGGTAAG
ACTAAATGGTTTGGTGATGGAATGGATTACGATTTGACTAATGACGCATGTAAACAACTT
ATGGCTGATGTAGATGAACTTGCCCAGTGTATGCTCGATAACGTTAGACCCCGCATTATC
TGGATCGACACATTGAAAGATGCTAAGATCCCGATCGCTAAGGCTAACGTAGGAAAAACT
CGACTATTCACCGCTTGTCCACTACATTACACCATCTTGTTCAGACAATATTTTTTACCA
TTTATTGCCCATGTTATGCGAAATAGAGTTCAAAATTCTGTTGCTGTTGGAATTAATCCA
ATGTCACCGGAATGGGACCTATTAGCTAAACGACTCAAACGAAACGGAAAACATGTCATT
GCTGGAGATTACTCTAACTTTGACGGCACACTACCAGTACAATACGTGGAAGTCGCTGTT
AAAATTATGGTTGACTGGTTTATGCGAAACTGGGACCAAATTGTAGCAGCTGACAGACAT
GTTATTAACGGACGCGAATTGGAATATGAAGAATTTGAACAATTTCTGATGAAAATAGGT
GTTGAATGCATCAACCATCTACATATCGCAAATCATTCTGATTTGACTGGTGCTGCTTTG
ATATATTATGTTCGCAACGGAATCCCTTCAGGATGCCCCGCAACTGCTATATTAAACAGT
ATCGTCAATCATTGTTGTCTTGCTGATTCGTGGTTGGACATAATGGATGGTACGTCGTAT
GCAACAATGAATTCGTTTTTTGAGCATACTTCGTCTATTTTTTATGGTGATGACTTCATA
ATGAATATACGACCAGAGGTTATTGATGTTTACAATCAAGAAACTCTCACACCCGTTCTA
AAGAAAAATCTGGAAATGACAATGACTGATGAAGCCAAAACTGGTGAATGTGTTAAAGCA
CGTACATTGGAAGAGGTTTCATTTTTAAAACGGAAATTTAGGTTTGAAAGCTTTGTTGGG
TTGTGGGTTGCTCCAATTGACATTGATGTTATATTGGATGCGCCAAACTGGGTACGTATT
GGTAATCAATTACCATTGCGCATCTGTGTTGACACACTCAGCGGAGGTTTGACCGAACTC
GCTATGCATGATAAAGTTACTGACGCCAAATGGAGATCAAAGATGATAAATCTTGGTCTT
GATTTGACTCGTGGCACTGGACTCGAATTTAACCCCGACTCAAGATCAACCACGCTATTG
AAACTCAGAAATGAGGAGCTTGGCGGAGATTTTGAGGTTAATTACTAATTTGATCTTTAA
GTTATAATGTTAGGACTATAAAAATTAGCTTAATGCATTTAGTAATTTAAGGCTTAGTTA
TTTAACTTTACTTATCAAGATGGCCGTTGGCAGCCCCACGAAATCTAGATTAGTCCGAAT
GTCCTATTTTGATTAGGTGGTCAGATAGGTCAGAAACTCACCTGCAAATTTTCAAGAAAC
ACAAATGACACACGAACAACAACAAATTTTAACTTTCTCTTCAGAAGGTATGACTCCATC
CACTAGTATTTATACTGATCCCTTAGATTTAGATATGTCTTATCTAACATCTGTAGATGA
CGGTCGTAATCACTCTATCATAGATTTCCTTCAAAGACCAATCAATATTCAAAATATTGA
ATGGTCTACGAATGATAATGCTGGTAAAACGCTCATGGCGGTAGATTTACCCCTTGATCC
GATTATCAACAACTCTATGTATAAGGCGAAATGCGAACGTTTCTATGGTTTTAGAGCAGA
TGTAGAATTAAAATTACAGGTCAACGCTCAACCTTTCCAAGCTGGGCGTTTATTGTTAGT
TTATATTCCAGGCTATAACTATTTAGGTGAAGATCGACAAAAATATTACGACGATCGCAA
TAATGTTGATGATGCTAGTTTGGTTCCATTGACTGGTTCTCCCCGTGTTGATTTAGATTT
ATCGACATGTACGGAAGCTACGATGTGCATACCATACTACTCACCATATTTATTTAGTGA
TTTGACTAATGGTGTTGGTCATATAGGTAGGTTTAAGGTAGTTGTATACTCTCCACTAGT
TGACACAGCATCTAGTGGTATTGTAGACTGTACTTTATGGATTAACTTTAAGAACGTTAA
AATTAAGTACCCGACAGCCATGCCCATTGCTGCAACTGCTCAAGTTGGAACTGAAGCAAT
TCAGGATTCAGCTGGAGCAGGAGTTATAAGCTCTGCAGCAGCGAGTGTGTCGTCGGTTTT
GTCCCCCCTACAAGATGTCCCTTTAGTAAGTAACTATGCTCGTCCTGCTTTGTGGGTTTC
GAATACCATTCGTGATGTTGCAAAACATTTCGGTTGGTCGAAGCCCTCAACTGCAGAGGC
GCCGCATTTAAATAAATTAACTGGAAGTAGGTTTATGGCTAATGCAGACGGTGTCGATAT
GAGTCATTCCCTTGGTATTAGTGCGATCAATGAATTGGAAGTTAATCCTGCATTGACTCG
AACTGATATCGATGAAATGACTATCGCTCATATAGCACGTACACCTTGTTTTGTCAAAAG
ATTCCAATGGACTTCTAATGGCAAAGCAGGGGCCGTGTTATATGCCACTCCTATTACTCC
ATCTATATTTTCTATAGCTTTGGATGATACGAGAGTAGCGCCGAGCCACTTAGCTTATAT
CTCTTCACCATTTACCATGTGGCGAGGAGGTATAAATTTTCACTTCAAATTTGTCAAGAC
TAAGTTCCATTCTGGACGTGTTAGAATCTTATTTGTTCCTGGTGATTATTCTAATGATGA
TAAATTACCAGACAATGCAGATCCTAACGCCTCTTACAGTTCTGTAGTTGACTTGCGTTC
TGATACAGATGTAACATTCAATGTTCCGTTTGTCTCAGTTCAGCCATGGAAATTATCTAG
TGCAGATGTCACATCCCCATTGAAAGATTATCAACATTCTGTTGGTCGCTTGTACGTTTT
GATTCTTAACGAATTGCGTGCTACGGCTACAGTATCAGATACTATTTCATGTTTGGTTGA
AGTTTCTGGAGCATCAGATTTTGAATTATCTATGCCACGACAACCGAAGATTTATCCTAC
ATTAAGGGCCGCAAAGCCAGTAACTCTCGATAGAGTCCTACGTGGTATTGCACAAGTCAA
TGTAGCTGAATCGACACCGGTGTCCCCAGAACTCATCCAAAAGACGGGTGAAGTTGGAGA
ATCTAGTATGAGACAACCTTCCGGTACTTCTTTTACTAGTTCAGCACTAACTGTTGGAGA
AAAAGTAACATCGTTACGACAAATTTTGAAGCGATTTCATTTAATCTACTCTAATTTAAC
TACAACCTCTAAAAAGAATAATTTATATCGTATTAATTCGTTTAAGACTCCAAAACCAAT
AGCGACGCAAGCCACTATGGTTAATATAGATTTATACTCATATTATAGTTATATATTTGC
TTATTATAGGGGTAGTTTTAGGTTTAAAATCGCACCGTTCGAAAACAAAGTTTACGCGGC
GCGTATTCGATTGATCCCAGAGAATGGTGCTACAGAAGCCAATGCTGGTCCAGTTCAAGA
AGACAACACTGTCATCGATGAAACTAGAACAGCTGCTGATGTATATATGCCACGAAATCT
TGAAGGAACTTTCGAATTTCAGGTGCCTCATTACTCGAGGTATCCTCTATTACCTAACAC
CGCTGGATCTATTCCGGTTATTGGTGTTCAGGATTTGATACAACGTAACTTAGTATCGGT
CAATATATTGACAGAAGCTGAAACTACCAAAGCACTCTTTTATAGAGCTGTGGGCGATGA
TTTCAGTTTCTGTGGGCTTTTAGGTCCACCCTTTGTTACTCGTTGTACGAACACTCTGAA
ATAGGGTGTATAAACTAGCCGGCTTACAGTAGCGCTATAAAAATAACTGTAGAAGTGCGT
AGACCACTAGCGAATAGTTAAAACTCTTCTTCTGACTAATAATAACCGAGTTAATTCAAG
GTGAAAAATTATGATGAGACTAAGAAGAGAGGCGATTTCGTGAACTGCGTTGAAGCTTCC
GCACATGACACAATCCGGTGGTAGGCGAAACCTTTACTAAAACGACATGATTCGTTTAGT
CTAAGTAAAGACCGCCCGTGACCTAGTTGATTTCCCGTGGAAACGTAATGTGTGATAGGT
TAATACTTCTCGGCGTTTGAACCTCGTTGAGATTTTAGGCTTAATTCGTAGATTTAGTCA
TTCTACAATAGTAATTATTACATTAACTTTTAATTTTAAGACTACGCTAAATAAAAATAC
TAGCGTTGCATACAATAGGTGTGCCCTAAATTTAAGAACTATTAATTATAGTCGATCCCT
GGGTACGCCCAGTAGAAGTTTTTCTCACTTTTCTTCTTTAAGGATCAAGAAGTGTAACTT
AGGTTTAGTACGTATTGTATGTAAATGTTATTTTTCTAAAAAAAAAAAAAAAAAAAAAAA
