# Supplementary material for: Viral metagenomics of aphids present in bean and maize plots on mixed-use farms in Kenya reveals the presence of three dicistroviruses including a novel Big Sioux River virus-like dicistrovirus
Source: Virol J. 2017 Oct 2;14:188. doi: 10.1186/s12985-017-0854-x (PMC5625602; doi:10.1186/s12985-017-0854-x)
Supplement: Supplementary file 8 — RhPV sequences from aphid samples. (TXT 4 kb) [file 12985_2017_854_MOESM8_ESM.txt]

Additional file 8: Text file S5. RhPV sequences from aphid samples.

>S32_LENGTH_548
TTGACGAAAAATGACATTACAGCACCTCTCGTGTTTGCCAGACACAAAGCGACGGTTGCG
TCTCCCAGAAAATAAATTTCCCGGGTCGAAGAAAACCGACAAAAACTTCGATCCCCCGGA
CGGGCCGAGGGAAGACTACTTTGAGTCTGCGTGTGAAACACGTGAGGGCCCGCCCTGAAG
GAACAAGGGGTGTATAACGCCAGCATTTTTATAGGGTCTTTAAACTCCAATTTTGGCGCG
CCAGGCTTGCTTAACTTAATTTTACCTTAAATCTACTTAATGATAAATATTTTTGTATTT
TTATATTTTATATTTTTTATGGTCCTTAATTCTAACTAAAGCTAAATATTTTTGGATTTT
ATATTTTATATTTTTTTGGTTCCTTAAATTAAATTAAACTAACTTACAAACTAGGCCTAG
CGACGCTTCAAATGCTGCGGTATACGAGGGGTTTGCCCCGGTGTCACTCGTAAGTGCACA
CACCCGTATGTTCCTCAGAACAAGGCTTGTAAGCTTTGATAGTTTACGCATATCAAACGA
CTGTTTTACATTGGATCAGTAACCAACTTGATAGTTTA
>S36_LENGTH_563
GTTTGACGAAAAATGACATTACAGCACCTCTCGTGTTTGCCAGACACAAAGCGACGGTTG
CGTCTCCCAGAAAATAAATTTCCCGGGTCGAAGAAAACCGACAAAAACTTCGATCCCCCG
GACGGGCCGAGGGAAGACTACTTTGAGTCTGCGTGTGAAACACGTGAGGGCCCGCCCTGA
AGGAACAAGGGGTGTATAACGCCAGCATTTTTATAGGGTCTTTAAACTCCAATTTTGGCG
CGCCAGGCTTGCTTAACTTAATTTTACCTTAAATCTACTTAATGATAAATATTTTTGTAT
TTTTATATTTTATATTTTTTATGGTCCTTAATTCTAACTAAAGCTAAATATTTTTGGATT
TTATATTTTATATTTTTTTGGTTCCTTAAATTAAATTAAACTAACTTACAAACTAGGCCT
AGCGACGCTTCAAATGCTGCGGTATACGAGGGGTTTGCCCCGGTGTCACTCGTAAGTGCA
CACACCCGTATGTTCCTCAGAAAAAGGCTTGTAAGCTTTGATAGTTTACGCATATCAAAC
GACTGTTTTACATTGGATCAGTAACCAACTTGATAGTTTACGCATATCAGACG
>S42_LENGTH_576
TTTGACGAAAAATGACATTACAGCACCTCTCGTGTTTGCCAGACACAAAGCGACGGTTGC
GTCTCCCAGAAAATAAATTTCCCGGGTCGAAGAAAACCGACAAAAACTTCGATCCCCCGG
ACGGGCCGAGGGAAGACTACTTTGAGTCTGCGTGTGAAACACGTGAGGGCCCGCCCTGAA
GGAACAAGGGGTGTATAACGCCAGCATTTTTATAGGGTCTTTAAACTCCAATTTTGGCGC
GCCAGGCTTGCTTAACTTAATTTTACCTTAAATCTACTTAATGATAAATATTTTTGTATT
TTTATATTTTATATTTTTTATGGTCCTTAATTCTAACTAAAGCTAAATATTTTTGGATTT
TATATTTTATATTTTTTTTTTTTTTTGGTTCCTTAAATTAAATTAAACTAACTTACAAAC
TAGGCCTAGCGACGCTTCAAATGCTGCGGTATACGAGGGGTTTGCCCCGGTGTCACTCGT
AAGTGCACACACCCGTATGTTCCTCAGAACAAGGCTTGTAAGCTTTGATAGTTTACGCAT
ATCAAACGACTGTTTTACATTGGATCAGTAACCAACTTGATAGTTTACGCATATCAGACG
ACTGTT
>P6_LENGTH_559
CGAAAAATGACATTACAGCACCTCTCGTGTTTGCCAGACACAAAGCGACGGTTGCGTCTC
CCAGAAAATAAATTTCCCGGGTCGAAGAAAACCGACAAAAACTTCGATCCCCCGGACGGG
CCGAGGGAAGACTACTTTGAGTCTGCGTGTGAAACACGTGAGGGCCCGCCCTGAAGGAAC
AAGGGGTGTATAACGCCAGCATTTTTATAGGGTCTTTAAACTCCAATTTTGGCGCGCCAG
GCTTGCTTAACTTAATTTTACCTTAAATCTACTTAATGATAAATATTTTTGTATTTTTAT
ATTTTATATTTTTTATGGTCCTTAATTCTAACTAAAGCTAAATATTTTTGGATTTTTATA
TTTTATATTTTTTTTGGTTCCTTAAATTAAATTAAACTAACTTACAAACTAGGCCTAGCG
ACGCTTCAAATGCTGCGGTATACGAGGGGTTTGCCCCGGTGTCACTCGTAAGTGCACACA
CCCGTATGTTCCTCAGAACAAGGCTTGTAAGCTTTGATAGTTTTCGCATATCAAACGACT
GTTTTACATTGGATCAGTAACCAACTTGATAGTTTACGCATATCAGACG
>P7_LENGTH_565
AACTCGAAGAAGCCGCCGGGGGCTCCTCTCGTGTTTGCCAGACACAAAGTGACGGTTGCG
CCTCCCAGAAAATAAATTTCCCGGGTCGAAGAAAACCGACAAAAACTTCGATCCCCCGGA
CGGGCCGAGGGAAGACTACTTTAAGTCTGCGTGTGAAACACGTGAGGGCCCGCCCTGAAG
GAACAAGGGGTGTATAACGCCAGCATTTTTATAGGGTCTTTAAACTCCAATTTTGGCGCG
CCAGGCTTGCTTAACTTAATTTTACCTTAAATCTACTTAATGATAAATATTTTTGTATTT
TTATATTTTATATTTTTTATGGTCCTTAATTCTAACTAAAGCTAAATATTTTTGGATTTT
ATATTTTATATTTTTTTTTTTGGTTCCTTAAATTAAATTAAACTAACTTACAAACTAGGC
CTAGCGACGCTTCAAATGCTGCGGTATACGAGGGGTTTGCCCCGGTGTCACTCGTAAGTG
CACACACCCGTATGTTCCTCAGAACAAGGCTTGTAAGCTTTGATAGTTTACGCATATCAA
ACGACTGTTTTACATTGGATCAGTAACCAACTTGATAGTTTACGCATATCAGACG
>P9_LENGTH_591
TGGCCACCGTCCTGCTGTCATCAGTTGACGAAAAATGACATTACAGCACCTCTCGTGTTT
GCCAGACACAAAGCGACGGTTGCGTCTCCCAGAAAATAAATTTCCCGGGTCGAAGAAAAC
CGACAAAAACTTCGATCCCCCGGACGGGCCGAGGGAAGACTACTTTGAGTCTGCGTGTGA
AACACGTGAGGGCCCGCCCTGAAGGAACAAGGGGTGTATAACGCCAGCATTTTTATAGGG
TCTTTAAACTCCAATTTTGGCGCGCCAGGCTTGCTTAACTTAATTTTACCTTAAATCTAC
TTAATGATAAATATTTTTGTATTTTTATATTTTATATTTTTTATGGTCCTTAATTCTAAC
TAAAGCTAAATATTTTTGGATTTTATATTTTATATTTTTTTGGTTCCTTAAATTAAATTA
AACTAACTTACAAACTAGGCCTAGCGACGCTTCAAATGCTGCGGTATACGAGGGGTTTGC
CCCGGTGTCACTCGTAAGTGCACACACCCGTATGTTCCTCAGAACAAGGCTTGTAAGCTT
TGATAGTTTACGCATATCAAACGACTGTTTTACATTGGATCAGTAACCAACTTGATAGTT
TACGCATATCAGACGACTGTT
