# Supplementary material for: Viral metagenomics of aphids present in bean and maize plots on mixed-use farms in Kenya reveals the presence of three dicistroviruses including a novel Big Sioux River virus-like dicistrovirus
Source: Virol J. 2017 Oct 2;14:188. doi: 10.1186/s12985-017-0854-x (PMC5625602; doi:10.1186/s12985-017-0854-x)
Supplement: Supplementary file 9 — Virus-like sequences from BLASTx. (XLSX 13 kb) [file 12985_2017_854_MOESM9_ESM.xlsx]

## Sheet: Sheet1
	Additional file 9: Table S4. Virus-like sequences from BLASTx.
SAMPLE ID	GenBank ID of closest protein homologue in BLASTx	Species BLASTx Annotation	Query sequence length	Expect value	Percentage of identical matches
S19	GI|384638720|GB|AFI24672.1| HYPOTHETICAL PROTEIN 1	NEGEV VIRUS	4549	1e-59	33.81
	GI|384638750|GB|AFI24690.1| HYPOTHETICAL PROTEIN 1	LORETO VIRUS	637	5e-21	36.24
S20	GI|307066449|GB|ADN23765.1| RNA-DEPENDENT RNA POLYMERASE, PARTIAL	INFECTIOUS FLACHERIE VIRUS	267	1e-07	38.71
S30	GI|384638720|GB|AFI24672.1| HYPOTHETICAL PROTEIN 1	NEGEV VIRUS	8264	2e-58	32.24
S31	GI|27435584|GB|AAN41665.1| PUTATIVE NONSTRUCTURAL PROTEIN NS-1	MYZUS PERSICAE DENSOVIRUS	349	1e-27	51.35
S33	GI|6425075|GB|AAF08289.1|AF190123 3 POLYPROTEIN	TOBACCO VEIN CLEARING VIRUS	259	2e-09	33.73
	GI|385145298|EMB|CCG14716.1| ORF V PROTEIN	STRAWBERRY VEIN BANDING VIRUS	338	4e-10	37.5
S34	GI|172041764|GB|ACB69773.1| REPLICASE	EUPATORIUM VEIN CLEARING VIRUS	293	2e-07	37.62
S36	GI|385145298|EMB|CCG14716.1| ORF V PROTEIN	STRAWBERRY VEIN BANDING VIRUS	222	0.0003	35.21
	GI|307066449|GB|ADN23765.1| RNA-DEPENDENT RNA POLYMERASE, PARTIAL	INFECTIOUS FLACHERIE VIRUS	292	2e-12	38.1
S37	GI|307066449|GB|ADN23765.1| RNA-DEPENDENT RNA POLYMERASE, PARTIAL	INFECTIOUS FLACHERIE VIRUS	265	1e-10	45.45
S38	GI|385145298|EMB|CCG14716.1| ORF V PROTEIN	STRAWBERRY VEIN BANDING VIRUS	451	1e-09	31.43
	GI|328905463|GB|AEB54984.1| POLYPROTEIN	DAHLIA MOSAIC VIRUS D10	340	0.002	28.04
S39	GI|385145298|EMB|CCG14716.1| ORF V PROTEIN	STRAWBERRY VEIN BANDING VIRUS	332	5e-08	38.36
S40	GI|563580451|GB|AHB61260.1| POLYPROTEIN	RUBUS YELLOW NET VIRUS	290	5e-09	34.74
	GI|6063476|DBJ|BAA85362.1| NONSTRUCTURAL PROTEIN	BOMBYX MORI BIDENSOVIRUS 2	288	5e-06	36.59
S41	GI|1360613|EMB|CAA65970.1| ORF V	STRAWBERRY VEIN BANDING VIRUS	392	6e-05	28.92
	GI|198385725|GB|ACH86211.1| UNKNOWN	CITRUS YELLOW MOSAIC VIRUS	288	6e-08	31.4
	GI|629513367|GB|AHY85660.1| RNA-DEPENDENT RNA POLYMERASE L	ALMPIWAR VIRUS	208	3e-06	33.82
S42	GI|27435586|GB|AAN41667.1| PUTATIVE STRUCTURAL PROTEIN	MYZUS PERSICAE DENSOVIRUS	276	2e-19	53.42
S44	GI|27435584|GB|AAN41665.1| PUTATIVE NONSTRUCTURAL PROTEIN NS-1	MYZUS PERSICAE DENSOVIRUS	292	6e-07	42.37
S45	GI|21427196|GB|AAM53128.1| ORFV	MIRABILIS MOSAIC VIRUS	313	0.0001	37.74
	GI|614461335|GB|AHX39212.1| REVERSE TRANSCRIPTASE	CAULIFLOWER MOSAIC VIRUS	253	4e-06	30.23
	GI|27435586|GB|AAN41667.1| PUTATIVE STRUCTURAL PROTEIN	MYZUS PERSICAE DENSOVIRUS	243	4e-12	68.18
P1	GI|555885|GB|AAA50240.1| REVERSE TRANSCRIPTASE	PEANUT CHLOROTIC STREAK VIRUS	213	0.0004	60.61
P2	GI|388325688|GB|AFK28051.1| HYPOTHETICAL PROTEIN P2	CUCURBIT APHID-BORNE YELLOWS VIRUS	862	7e-57	39.72
	GI|448879097|REF|NP 840097.3| RNA-DEPENDENT RNA POLYMERASE P1-P2 FUSION PROTEIN	BEET WESTERN YELLOWS VIRUS	251	9e-14	53.12
	GI|339305968|GB|AEJ54626.1| READTHROUGH PROTEIN	SOYBEAN DWARF VIRUS	1035	4e-12	34.15
	GI|591288418|DBJ|BAO53253.1| REVERSE TRANSCRIPTASE	CAULIFLOWER MOSAIC VIRUS	382	2e-21	34.62
	GI|307066449|GB|ADN23765.1| RNA-DEPENDENT RNA POLYMERASE, PARTIAL	INFECTIOUS FLACHERIE VIRUS	339	2e-05	41.18
	GI|401620160|GB|AFP95350.1| REVERSE TRANSCRIPTASE	SOYBEAN PUTNAM VIRUS	617	2e-20	35.35
	GI|510787475|GB|AGN49061.1| P1-P2 FUSION	MAIZE YELLOW DWARF VIRUS-RMV	1508	2e-168	59.32
P3	GI|325994916|EMB|CCA30582.1| HYPOTHETICAL PROTEIN, PARTIAL	CUCURBIT APHID-BORNE YELLOWS VIRUS	312	3e-53	75.73
	GI|448880175|REF|YP 667838.2| RNA-DEPENDENT RNA POLYMERASE	CHICKPEA CHLOROTIC STUNT VIRUS	519	9e-57	57.67
	GI|313747939|GB|ADR74380.1| P3-P5 READTHROUGH PROTEIN DOMAIN	BEET WESTERN YELLOWS VIRUS	298	6e-60	88.89
	GI|156615827|GB|ABU87322.1| MINOR CAPSID PROTEIN	SOYBEAN DWARF VIRUS	612	3e-13	34.88
	GI|540357465|GB|AGV08293.1| ORF3	PIPER YELLOW MOTTLE VIRUS	314	6e-25	47.06
	GI|224482974|GB|ACN50353.1| RNA-DEPENDENT RNA POLYMERASE, PARTIAL	COTTON LEAFROLL DWARF VIRUS	230	1e-22	80.39
	GI|336444817|GB|AEI55852.1| P1-P2 FUSION PROTEIN	BRASSICA YELLOWS VIRUS	252	6e-26	62.2
	GI|575526935|GB|AHG99313.1| RNA-DEPENDENT RNA POLYMERASE, PARTIAL	PEPPER VEIN YELLOWS VIRUS	287	4e-48	77.89
P5	GI|307066449|GB|ADN23765.1| RNA-DEPENDENT RNA POLYMERASE, PARTIAL	INFECTIOUS FLACHERIE VIRUS	275	9e-12	43.48
P6	GI|27435586|GB|AAN41667.1| PUTATIVE STRUCTURAL PROTEIN	MYZUS PERSICAE DENSOVIRUS	355	4e-14	50.79
P7	GI|1360613|EMB|CAA65970.1| ORF V	STRAWBERRY VEIN BANDING VIRUS	238	9e-08	43.94
	GI|307066449|GB|ADN23765.1| RNA-DEPENDENT RNA POLYMERASE, PARTIAL	INFECTIOUS FLACHERIE VIRUS	303	1e-06	36.92
P8	GI|390195950|GB|AFL70169.1| REPLICASE, PARTIAL	TOBACCO MOSAIC VIRUS	205	5e-10	42.42
	GI|325698381|GB|ADZ45064.1| REPLICASE	SWEET POTATO VEIN CLEARING VIRUS	217	0.0004	35.09
P9	GI|428227289|GB|AFY98072.1| ORF1	NGEWOTAN VIRUS	766	2e-21	30.58
	GI|576999388|GB|AHH60917.1| RNA-DEPENDENT RNA POLYMERASE	CUMUTO VIRUS	395	5e-42	55.81
