# Supplementary material for: Viral metagenomics of aphids present in bean and maize plots on mixed-use farms in Kenya reveals the presence of three dicistroviruses including a novel Big Sioux River virus-like dicistrovirus
Source: Virol J. 2017 Oct 2;14:188. doi: 10.1186/s12985-017-0854-x (PMC5625602; doi:10.1186/s12985-017-0854-x)
Supplement: Supplementary file 12 — ALPV and BSRV-like virus Pairwise comparisons. (XLSX 12 kb) [file 12985_2017_854_MOESM12_ESM.xlsx]

## Sheet: Nucleotide
Additional file 12: Table S5 ALPV and BSRV-like virus Pairwise comparisons.
	Pairwise comparison whole genome
	KE Aphid P7	100.001
	KE Aphid P9	98.901	100.001
	ISRAEL	93.301	93.201	100.001
	S. AFRICA	89.901	89.701	89.701	100.001
	KE Maize	89.501	89.501	89.401	93.501	100.001
	E. TIMOR	89.301	89.201	89.001	92.501	94.701	100.001
	CHINA	89.201	89.301	89.501	88.901	89.801	89.001	100.001
	SPAIN	83.201	83.301	82.801	82.101	81.901	82.001	82.901	100.001
	USA	82.101	82.101	81.501	81.101	81.101	80.901	81.401	94.001	100.001
	Pairwise comparison ORF1
	S. AFRICA	100.001
	KE Maize	93.301	100.001
	E TIMOR	91.701	94.301	100.001
	KE Aphid P7	91.001	90.301	89.901	100.001
	KE Aphid P9	90.701	90.201	89.801	98.601	100.001
	ISRAEL	90.901	90.401	89.801	94.201	94.101	100.001
	CHINA	88.901	90.101	88.601	87.701	87.701	87.901	100.001
	SPAIN	81.101	80.501	80.601	81.501	81.601	81.301	81.501	100.001
	USA	81.001	80.701	80.501	81.601	81.601	81.301	81.201	96.001	100.001
	Pairwise comparison ORF2
	KE Aphid P7	100.001
	ISRAEL	100.001	100.001
	KE Aphid P9	99.301	99.301	100.001
	CHINA	89.901	89.901	89.701	100.001
	KE Maize	86.001	86.001	86.001	86.701	100.001
	E. TIMOR	85.501	85.401	85.301	86.901	94.601	100.001
	S. AFRICA	84.901	84.901	84.801	85.501	91.901	91.901	100.001
	SPAIN	85.001	84.801	85.001	83.801	82.301	82.701	81.901	100.001
	USA	84.501	84.401	84.301	83.401	82.901	82.801	82.101	92.301	100.001
	Pairwise comparison for BSRV-like viruses
	NC001874_RhPV	100.001
	AF022937_RhPV	100.001	100.001
	EU282007_RhPV	98.801	98.801	100.001
	P5 BSRV	72.201	72.201	72.201	100.001
	P6 BSRV	70.701	70.701	70.801	99.201	100.001
	S42 BSRV	70.801	70.801	71.001	98.701	98.601	100.001
	P7 BSRV	70.701	70.701	70.801	98.501	98.401	98.801	100.001
	P9 BSRV	70.901	70.901	71.001	98.601	98.501	98.801	98.901	100.001
	S36 BSRV	71.001	71.001	70.901	98.601	98.501	98.801	98.801	99.401	100.001
	S37 BSRV	71.701	71.701	71.701	98.401	98.501	98.601	98.801	99.001	99.201	100.001
	S28BSRV	71.401	71.401	71.301	98.601	98.401	98.601	98.801	99.001	99.101	99.301	100.001
	S19 BSRV	70.701	70.701	70.901	98.501	98.301	98.701	98.801	98.901	98.801	98.801	98.801	100.001
	S32 BSRV	71.001	71.001	71.101	98.601	98.501	98.801	99.001	98.901	99.001	99.001	99.001	98.901	100.001
	KE Aphid P7	59.001	59.001	58.801	64.801	59.901	59.801	59.801	60.101	59.901	59.501	59.701	59.601	59.801	100.001
	KE Aphid P9	58.201	58.201	57.701	64.501	59.901	59.801	60.001	59.701	59.701	59.601	59.801	59.601	60.001	98.901	100.001

## Sheet: Protein
	Pairwise comparison ORF1
	CHINA	100.001
	S_AFRICA	95.601	100.001
	KE_MAIZE	96.101	97.301	100.001
	E_TIMOR	94.701	96.601	97.701	100.001
	KE_APHID_P7	93.701	95.601	95.101	94.401	100.001
	KE_APHID_P9	93.901	95.801	95.201	94.401	99.801	100.001
	ISRAEL	94.001	95.701	95.301	94.501	98.301	98.401	100.001
	SPAIN	88.001	87.301	87.701	87.401	87.901	88.101	87.901	100.001
	USA	87.601	87.201	87.601	87.301	87.801	87.801	87.601	98.501	100.001
	Pairwise comparison ORF2
	CHINA	100.001
	KE_APHID_P9	96.001	100.001
	ISRAEL	96.001	100.001	100.001
	KE_APHID_P7	96.001	100.001	100.001	100.001
	KE_MAIZE	93.901	92.901	92.901	92.901	100.001
	E_TIMOR	93.901	92.701	92.701	92.701	99.001	100.001
	S_AFRICA	94.401	93.401	93.401	93.401	96.901	96.801	100.001
	SPAIN	92.101	93.201	93.201	93.201	90.801	90.701	90.801	100.001
	USA	91.201	92.501	92.501	92.501	90.201	90.101	90.201	98.501	100.001
